# Supplementary material for: Microbial community diversity of an integrated constructed wetland used for treatment of sewage
Source: Front Microbiol. 2024 Mar 18;15:1355718. doi: 10.3389/fmicb.2024.1355718 (PMC10982315; doi:10.3389/fmicb.2024.1355718)
Supplement: Supplementary file 1 [file Table_1.XLSX]

## Sheet: Kingdom
Taxa	Counts	Percentage-abundance(%)
Bacteria	3049	99.9017
Archaea	3	0.0982962

## Sheet: Phylum
Taxa	Counts	Percentage-abundance(%)
[Parvarchaeota]	1	0.0343053
Caldiserica	1	0.0343053
Elusimicrobia	1	0.0343053
Fibrobacteres	1	0.0343053
H-178	1	0.0343053
Lentisphaerae	1	0.0343053
WPS-2	1	0.0343053
Euryarchaeota	2	0.0686106
OP3	2	0.0686106
Tenericutes	2	0.0686106
Fusobacteria	3	0.102916
GN04	3	0.102916
GOUTA4	3	0.102916
WS2	3	0.102916
BRC1	4	0.137221
MVP-21	4	0.137221
OP8	4	0.137221
SBR1093	4	0.137221
	18
[Caldithrix]	5	0.171527
Synergistetes	5	0.171527
NKB19	6	0.205832
GN02	9	0.308748
SR1	10	0.343053
WS6	10	0.343053
Armatimonadetes	13	0.445969
WS3	15	0.51458
Chlamydiae	16	0.548885
Cyanobacteria	16	0.548885
TM6	17	0.58319
Gemmatimonadetes	19	0.651801
OP11	21	0.720412
Spirochaetes	22	0.754717
Nitrospirae	25	0.857633
OD1	52	1.78388
Chlorobi	59	2.02401
Firmicutes	69	2.36707
TM7	81	2.77873
Actinobacteria	103	3.53345
Verrucomicrobia	106	3.63636
Acidobacteria	110	3.77358
Planctomycetes	197	6.75815
Chloroflexi	248	8.50772
Bacteroidetes	610	20.9262
Proteobacteria	1030	35.3345

## Sheet: class
Taxa	Counts	Percentage-abundance(%)
[Saprospirae]	271	9.7447
Betaproteobacteria	267	9.60086
Gammaproteobacteria	253	9.09745
Deltaproteobacteria	228	8.19849
Alphaproteobacteria	215	7.73103
Anaerolineae	210	7.55124
Planctomycetia	143	5.14204
Bacteroidia	120	4.31499
Flavobacteriia	94	3.38008		17
Clostridia	58	2.08558
Sphingobacteriia	53	1.90579
Verrucomicrobiae	49	1.76196
Actinobacteria	46	1.65408
TM7-1	44	1.58216
Acidimicrobiia	40	1.43833
Acidobacteria-6	40	1.43833
[Chloracidobacteria]	39	1.40237
[Pedosphaerae]	33	1.18662
SJA-28	29	1.04279
TA18	29	1.04279
Phycisphaerae	27	0.970874
Nitrospira	25	0.898957
ZB2	24	0.862999
SC3	21	0.755124
OM190	20	0.719166
Cytophagia	19	0.683207		34
Epsilonproteobacteria	19	0.683207
Chlamydiia	16	0.575333
Gemm-1	15	0.539374
PRR-12	15	0.539374
SJA-4	13	0.467458
Solibacteres	13	0.467458
TK17	13	0.467458
Verruco-5	13	0.467458
Thermoleophilia	12	0.431499
WCHB1-64	12	0.431499
Spirochaetes	11	0.395541
[Leptospirae]	10	0.359583
Thermomicrobia	10	0.359583
Ignavibacteria	8	0.287666
OP11-4	8	0.287666
OPB56	8	0.287666
[Fimbriimonadia]	7	0.251708
4C0d-2	7	0.251708
ABY1	7	0.251708
B142	7	0.251708
Holophagae	7	0.251708
Sva0725	7	0.251708
Chloroplast	6	0.21575
Erysipelotrichi	6	0.21575
Opitutae	6	0.21575
TM7-3	6	0.21575
[Spartobacteria]	5	0.179791
Bacilli	5	0.179791
BSV26	5	0.179791
Ellin6529	5	0.179791
KSB1	5	0.179791
Synergistia	5	0.179791
TSBW08	5	0.179791
C6	4	0.143833		41
GKS2-174	4	0.143833
NPL-UPA2	4	0.143833
VHS-B5-50	4	0.143833
BD1-5	3	0.107875
Chloroflexi	3	0.107875
Chthonomonadetes	3	0.107875
Fusobacteriia	3	0.107875
iii1-8	3	0.107875
KIST-JJY010	3	0.107875
Mb-NB09	3	0.107875
Oscillatoriophycideae	3	0.107875
SBRH58	3	0.107875
SC72	3	0.107875
SHA-109	3	0.107875
SM2F11	3	0.107875
VC2_1_Bac22	3	0.107875
Armatimonadia	2	0.0719166
Coriobacteriia	2	0.0719166
Gemm-2	2	0.0719166
Gemmatimonadetes	2	0.0719166
Methanomicrobia	2	0.0719166
Mollicutes	2	0.0719166
S085	2	0.0719166
TK10	2	0.0719166
[Lentisphaeria]	1	0.0359583
[Parvarchaea]	1	0.0359583
3BR-5F	1	0.0359583
BB34	1	0.0359583
Chlorobia	1	0.0359583
Dehalococcoidetes	1	0.0359583
Elusimicrobia	1	0.0359583
Fibrobacteria	1	0.0359583
GN15	1	0.0359583
koll11	1	0.0359583
MVP-15	1	0.0359583
OP11-3	1	0.0359583
PBS-25	1	0.0359583
SJA-176	1	0.0359583
vadinHA49	1	0.0359583
WCHB1-03	1	0.0359583
	2781	100

## Sheet: order
Taxa	Counts	Percentage-abundance(%)
[Saprospirales]		11.3866
Bacteroidales	120	5.04202
Xanthomonadales	109	4.57983
Myxococcales	99	4.15966
Flavobacteriales	94	3.94958
Burkholderiales	92	3.86555
Pirellulales	77	3.23529
Rhizobiales	67	2.81513
Clostridiales	58	2.43697
Rhodocyclales	53	2.22689
Sphingobacteriales	53	2.22689
Verrucomicrobiales	49	2.05882
Caldilineales	45	1.89076
Planctomycetales	41	1.72269
Acidimicrobiales	40	1.68067
Actinomycetales	40	1.68067
Rhodospirillales	39	1.63866
Anaerolineales	37	1.55462
Desulfobacterales	35	1.47059
Rhodobacterales	35	1.47059
Legionellales	34	1.42857
[Pedosphaerales]	33	1.38655
iii1-15	32	1.34454
SBR1031	29	1.21849
Nitrospirales	25	1.05042
Gemmatales	23	0.966387
SC-I-84	21	0.882353
Sphingomonadales	21	0.882353
GCA004	20	0.840336
Pseudomonadales	20	0.840336
Syntrophobacterales	20	0.840336		28
Campylobacterales	19	0.798319
Cytophagales	19	0.798319
RB41	19	0.798319
NB1-j	18	0.756303
PHOS-HD29	17	0.714286
Chlamydiales	16	0.672269
CL500-15	15	0.630252
Desulfovibrionales	15	0.630252
Nitrosomonadales	15	0.630252
A31	14	0.588235
SHA-20	13	0.546218
Solibacterales	13	0.546218
CV90	12	0.504202
Ellin6067	12	0.504202
HOC36	12	0.504202
mle1-48	12	0.504202
Bdellovibrionales	11	0.462185
Methylococcales	11	0.462185
Phycisphaerales	11	0.462185
Spirochaetales	11	0.462185
[Leptospirales]	10	0.420168
DS-100	10	0.420168
PK29	10	0.420168
Rickettsiales	10	0.420168
Chromatiales	9	0.378151
DRC31	9	0.378151
JG30-KF-CM45	9	0.378151
Thiotrichales	9	0.378151
CCU21	8	0.336134
Ignavibacteriales	8	0.336134
Oceanospirillales	8	0.336134
Solirubrobacterales	8	0.336134
WD2101	8	0.336134
[Fimbriimonadales]	7	0.294118
d153	7	0.294118
envOPS12	7	0.294118
Holophagales	7	0.294118
HTCC2188	7	0.294118
MLE1-12	7	0.294118
SJA-15	7	0.294118
Sva0725	7	0.294118
Erysipelotrichales	6	0.252101
LD1-PB3	6	0.252101
Neisseriales	6	0.252101
[Chthoniobacterales]	5	0.210084
agg27	5	0.210084
Alteromonadales	5	0.210084
Hydrogenophilales	5	0.210084
LD1-PA13	5	0.210084
mle1-8	5	0.210084
MND1	5	0.210084
Opitutales	5	0.210084
Synergistales	5	0.210084
Ucn15732	5	0.210084		54
ASSO-13	4	0.168067
Bifidobacteriales	4	0.168067
Caulobacterales	4	0.168067
d113	4	0.168067
Gaiellales	4	0.168067
H39	4	0.168067
PK329	4	0.168067
Sediment-1	4	0.168067
Stramenopiles	4	0.168067
WCHB1-41	4	0.168067
[Roseiflexales]	3	0.12605
BD7-3	3	0.12605
FAC87	3	0.12605
Fusobacteriales	3	0.12605
GN03	3	0.12605
GW-28	3	0.12605
MIZ46	3	0.12605
Oscillatoriales	3	0.12605
A21b	2	0.0840336
Aeromonadales	2	0.0840336
AKYG885	2	0.0840336
Armatimonadales	2	0.0840336
B97	2	0.0840336
Coriobacteriales	2	0.0840336
Kiloniellales	2	0.0840336
Lactobacillales	2	0.0840336
Methanosarcinales	2	0.0840336
SJA-22	2	0.0840336
SJA-36	2	0.0840336
Turicibacterales	2	0.0840336
WCHB1-15	2	0.0840336
[Cerasicoccales]	1	0.0420168
258ds10	1	0.0420168
34P16	1	0.0420168
AKYG1722	1	0.0420168
Bacillales	1	0.0420168
Blgi18	1	0.0420168
C20	1	0.0420168
CCM11a	1	0.0420168
Chlorobiales	1	0.0420168
Chlorophyta	1	0.0420168
Chthonomonadales	1	0.0420168
DS-18	1	0.0420168
Enterobacteriales	1	0.0420168
Gallionellales	1	0.0420168
GIF9	1	0.0420168
IIb	1	0.0420168
Methylophilales	1	0.0420168
p04_C01	1	0.0420168
PB19	1	0.0420168
PL-11B10	1	0.0420168
Pla1	1	0.0420168
pLW-97	1	0.0420168
PYR10d3	1	0.0420168
RB046	1	0.0420168
RF39	1	0.0420168
RsaHF231	1	0.0420168
S0208	1	0.0420168
S1198	1	0.0420168
S-70	1	0.0420168
Spirobacillales	1	0.0420168
Thiobacterales	1	0.0420168
Victivallales	1	0.0420168
YLA114	1	0.0420168		64

## Sheet: Family
Taxa	Counts	Percentage-abundance(%)
Saprospiraceae	179	10.7831
Pirellulaceae	77	4.63855
Chitinophagaceae	76	4.57831
Comamonadaceae	73	4.39759
Xanthomonadaceae	67	4.03614
Rhodocyclaceae	53	3.19277
Verrucomicrobiaceae	49	2.95181		12
Caldilineaceae	45	2.71084
Cryomorphaceae	44	2.6506
Sinobacteraceae	42	2.53012
Planctomycetaceae	41	2.46988
Flavobacteriaceae	38	2.28916
Anaerolinaceae	37	2.22892
Rhodospirillaceae	35	2.10843
Hyphomicrobiaceae	29	1.74699
A4b	24	1.44578
Desulfobulbaceae	22	1.3253
Nitrospiraceae	22	1.3253
Ellin6075	19	1.14458		57
Gemmataceae	19	1.14458
Hyphomonadaceae	18	1.08434
Cytophagaceae	17	1.0241
Rhodobacteraceae	17	1.0241
Haliangiaceae	16	0.963855
SB-1	16	0.963855
Moraxellaceae	15	0.903614
Nitrosomonadaceae	15	0.903614
Microthrixaceae	14	0.843373
S47	14	0.843373
Clostridiaceae	13	0.783133
Desulfobacteraceae	13	0.783133
RB40	13	0.783133
Syntrophobacteraceae	13	0.783133
Coxiellaceae	12	0.722892
Porphyromonadaceae	12	0.722892
Methylococcaceae	11	0.662651
Spirochaetaceae	11	0.662651
Desulfomicrobiaceae	10	0.60241
Helicobacteraceae	10	0.60241
Marinilabiaceae	10	0.60241
Sphingomonadaceae	10	0.60241
Chromatiaceae	9	0.542169
mb2424	9	0.542169
Piscirickettsiaceae	9	0.542169
Bdellovibrionaceae	8	0.481928
Campylobacteraceae	8	0.481928
Nannocystaceae	8	0.481928
Polyangiaceae	8	0.481928
Sphingobacteriaceae	8	0.481928
Veillonellaceae	8	0.481928
[Fimbriimonadaceae]	7	0.421687
[Mogibacteriaceae]	7	0.421687
[Weeksellaceae]	7	0.421687
C111	7	0.421687
Holophagaceae	7	0.421687
Ignavibacteriaceae	7	0.421687
Leptospiraceae	7	0.421687
Actinomycetaceae	6	0.361446
auto67_4W	6	0.361446
Erysipelotrichaceae	6	0.361446
Intrasporangiaceae	6	0.361446
MND4	6	0.361446
Mycobacteriaceae	6	0.361446
Neisseriaceae	6	0.361446
Syntrophaceae	6	0.361446
[Acidaminobacteraceae]	5	0.301205
[Chthoniobacteraceae]	5	0.301205
Desulfovibrionaceae	5	0.301205
Dethiosulfovibrionaceae	5	0.301205
EB1017	5	0.301205
Erythrobacteraceae	5	0.301205
Hydrogenophilaceae	5	0.301205
Opitutaceae	5	0.301205
Pseudomonadaceae	5	0.301205
Ruminococcaceae	5	0.301205
Bacteroidaceae	4	0.240964		76
Bifidobacteriaceae	4	0.240964
Caulobacteraceae	4	0.240964
Dietziaceae	4	0.240964
Gordoniaceae	4	0.240964
Hahellaceae	4	0.240964
Halomonadaceae	4	0.240964
HTCC2089	4	0.240964
Isosphaeraceae	4	0.240964
JTB38	4	0.240964
Nocardioidaceae	4	0.240964
OM27	4	0.240964
Peptostreptococcaceae	4	0.240964
Phyllobacteriaceae	4	0.240964
R4-41B	4	0.240964
Rikenellaceae	4	0.240964
125ds10	3	0.180723
Acetobacteraceae	3	0.180723
Bacteriovoracaceae	3	0.180723
Bradyrhizobiaceae	3	0.180723
Burkholderiaceae	3	0.180723
Christensenellaceae	3	0.180723
Ellin515	3	0.180723
Gaiellaceae	3	0.180723
Leptotrichiaceae	3	0.180723
p-2534-18B5	3	0.180723
Parachlamydiaceae	3	0.180723
Phormidiaceae	3	0.180723
Sediment-4	3	0.180723
SJA-101	3	0.180723
[Thermodesulfovibrionaceae]	2	0.120482
0319-6G20	2	0.120482
Aeromonadaceae	2	0.120482
Armatimonadaceae	2	0.120482
BA008	2	0.120482
Coriobacteriaceae	2	0.120482
Dermacoccaceae	2	0.120482
Dolo_23	2	0.120482
KSB4	2	0.120482
Lachnospiraceae	2	0.120482
Methanosaetaceae	2	0.120482
Micrococcaceae	2	0.120482
RFP12	2	0.120482
Turicibacteraceae	2	0.120482
UD5	2	0.120482
[Amoebophilaceae]	1	0.060241
[Cerasicoccaceae]	1	0.060241
0319-6A21	1	0.060241
AKIW659	1	0.060241
Alcaligenaceae	1	0.060241
Alteromonadaceae	1	0.060241
Carnobacteriaceae	1	0.060241
Chlamydomonadaceae	1	0.060241
Chlorobiaceae	1	0.060241
Chthonomonadaceae	1	0.060241
CV106	1	0.060241
Enterobacteriaceae	1	0.060241
Eubacteriaceae	1	0.060241
Gallionellaceae	1	0.060241
Lactobacillaceae	1	0.060241
Legionellaceae	1	0.060241
lheB3-7	1	0.060241
Methylocystaceae	1	0.060241
Nocardiaceae	1	0.060241
oc28	1	0.060241
OM60	1	0.060241
Oxalobacteraceae	1	0.060241
Phycisphaeraceae	1	0.060241
Planococcaceae	1	0.060241
Prevotellaceae	1	0.060241
Propionibacteriaceae	1	0.060241
PRR-10	1	0.060241
SHA-31	1	0.060241
Syntrophorhabdaceae	1	0.060241
Victivallaceae	1	0.060241
Xanthobacteraceae	1	0.060241
	1660	100

## Sheet: Genus
Taxa	Counts	Percentage-abundance(%)
Planctomyces	41	6.20272
Flavobacterium	35	5.29501
Nitrospira	22	3.32829
Verrucomicrobium	17	2.57186
Caldilinea	16	2.42057
Hyphomicrobium	16	2.42057
Dechloromonas	15	2.26929
Pirellula	13	1.96672
Anaerolinea	12	1.81543
Thermomonas	11	1.66415
Desulfomicrobium	10	1.51286		8
Acinetobacter	9	1.36157
Paludibacter	9	1.36157
Arcobacter	8	1.21029
Bdellovibrio	8	1.21029
CandidatusMicrothrix	8	1.21029
Haliscomenobacter	8	1.21029
Methylibium	8	1.21029
Methylocaldum	8	1.21029
Rhodobacter	8	1.21029
Rubrivivax	8	1.21029
Azospira	7	1.059
Gemmata	7	1.059
Propionivibrio	7	1.059
Pseudoxanthomonas	7	1.059
Reyranella	7	1.059
Rhodoplanes	7	1.059
Sulfurimonas	7	1.059
Allochromatium	6	0.907716
Crocinitomix	6	0.907716
Lysobacter	6	0.907716
Mycobacterium	6	0.907716
Treponema	6	0.907716
Chryseobacterium	5	0.75643
Hylemonella	5	0.75643
Niabella	5	0.75643
Novosphingobium	5	0.75643
Opitutus	5	0.75643
Plesiocystis	5	0.75643
Pseudomonas	5	0.75643
Thiobacillus	5	0.75643		30
Acidovorax	4	0.605144
Aquicella	4	0.605144
Bacteroides	4	0.605144
Bifidobacterium	4	0.605144
Blvii28	4	0.605144
Clostridium	4	0.605144
Cytophaga	4	0.605144
Desulfobulbus	4	0.605144
Desulfovibrio	4	0.605144
Dietzia	4	0.605144
Fusibacter	4	0.605144
Gordonia	4	0.605144
Hahella	4	0.605144
Halomonas	4	0.605144
Paracoccus	4	0.605144
Sarcina	4	0.605144
SHD-231	4	0.605144
Stella	4	0.605144
Syntrophus	4	0.605144
Thauera	4	0.605144
Turneriella	4	0.605144
Woodsholea	4	0.605144
Zoogloea	4	0.605144
A17	3	0.453858
Anaerovorax	3	0.453858
Aquimonas	3	0.453858
Catenibacterium	3	0.453858
Caulobacter	3	0.453858
Desulfobacter	3	0.453858
Devosia	3	0.453858
Dok59	3	0.453858
Dokdonella	3	0.453858
Dongia	3	0.453858
Leptonema	3	0.453858
Macellibacteroides	3	0.453858
Methylosarcina	3	0.453858
Nannocystis	3	0.453858
PD-UASB-13	3	0.453858
Pedobacter	3	0.453858
Perlucidibaca	3	0.453858
Phormidium	3	0.453858
Rhodanobacter	3	0.453858
Sphingopyxis	3	0.453858
Steroidobacter	3	0.453858
Sulfuricurvum	3	0.453858
Aeromonas	2	0.302572
Amaricoccus	2	0.302572
Bradyrhizobium	2	0.302572
CandidatusProtochlamydia	2	0.302572
Cloacibacterium	2	0.302572
DCE29	2	0.302572
Dermacoccus	2	0.302572
Desulfococcus	2	0.302572
Desulforhopalus	2	0.302572
Flavihumibacter	2	0.302572
HA73	2	0.302572
Luteolibacter	2	0.302572
Methanosaeta	2	0.302572
Nitrosomonas	2	0.302572
PSB-M-3	2	0.302572
Roseomonas	2	0.302572
SJA-88	2	0.302572
Sphingobacterium	2	0.302572
Stenotrophomonas	2	0.302572
Sulfuritalea	2	0.302572
T78	2	0.302572
Turicibacter	2	0.302572
Uruburuella	2	0.302572
vadinHB04	2	0.302572
WCHB1-05	2	0.302572
[Eubacterium]	1	0.151286
Acidaminobacter	1	0.151286
Anaerofustis	1	0.151286
Anaeromusa	1	0.151286
Anaerosinus	1	0.151286
Aquabacterium	1	0.151286
Arenimonas	1	0.151286
Arthrobacter	1	0.151286
Azoarcus	1	0.151286
Brevundimonas	1	0.151286
CandidatusAmoebophilus	1	0.151286
CandidatusXiphinematobacter	1	0.151286
Cellvibrio	1	0.151286
Chthoniobacter	1	0.151286
Dyadobacter	1	0.151286
Elbe	1	0.151286
Erythrobacter	1	0.151286
Fimbriimonas	1	0.151286
Fluviicola	1	0.151286
Hydrogenophaga	1	0.151286
Hyphomonas	1	0.151286
Lachnospira	1	0.151286
Lactobacillus	1	0.151286
Longilinea	1	0.151286
Mesorhizobium	1	0.151286
Methylosinus	1	0.151286
Microbispora	1	0.151286
N09	1	0.151286
Nocardioides	1	0.151286
Oscillospira	1	0.151286
Parasegitibacter	1	0.151286
Peredibacter	1	0.151286
Prevotella	1	0.151286
Prosthecobacter	1	0.151286
Psychrobacter	1	0.151286
Ruminococcus	1	0.151286
Skermania	1	0.151286
Slackia	1	0.151286
SMB53	1	0.151286
Sphingomonas	1	0.151286
Sterolibacterium	1	0.151286
Succinispira	1	0.151286
Trachelomonas	1	0.151286
Trichococcus	1	0.151286		114
	661	100

## Sheet: Species
Taxa	Counts		Percentage-abundance(%)
massiliensis	7		6.73077
mexicana	5		4.80769
fusca	4	48	3.84615
maritima	4		3.84615
mobilis	4		3.84615
phosphatis	4		3.84615
xylanolytica	4		3.84615
alaskensis	3		2.88462
alcaligenes	3		2.88462
exedens	3		2.88462
fermentans	3		2.88462
johnsonii	3		2.88462
kujiense	3		2.88462
mexicanus	3		2.88462
succinicans	3		2.88462
adolescentis	2		1.92308
brunescens	2		1.92308
celatum	2		1.92308
defluvii	2		1.92308
europaea	2		1.92308
ginsengisoli	2		1.92308
guillouiae	2		1.92308
kaohsiungensis	2		1.92308
lacus	2		1.92308
longum	2		1.92308
restricta	2		1.92308
suis	2		1.92308
vaccae	2		1.92308
acidaminiphila	1		0.961538
bacteriovorus	1		0.961538
biacutus	1		0.961538
biforme	1		0.961538
copri	1		0.961538
cryaerophilus	1		0.961538
faecium	1		0.961538
fibrata	1		0.961538
glycerini	1		0.961538
indigens	1		0.961538
Iso18	1		0.961538
luojiensis	1		0.961538
lwoffii	1		0.961538
mizutaii	1		0.961538
piniformis	1		0.961538
rosea	1		0.961538
ruminis	1		0.961538
starrii	1		0.961538
stutzeri	1		0.961538
volvocinopsis	1		0.961538
voraii	1		0.961538
wittichii	1		0.961538
