# Supplementary material for: Microbial community diversity of an integrated constructed wetland used for treatment of sewage
Source: Front Microbiol. 2024 Mar 18;15:1355718. doi: 10.3389/fmicb.2024.1355718 (PMC10982315; doi:10.3389/fmicb.2024.1355718)
Supplement: Supplementary file 2 [file Table_2.XLSX]

## Sheet: Kingdom
Taxa	Counts	Percentage-abundance(%)
Archaea	25	0.679532
Bacteria	3654	99.3205

## Sheet: Phylum
Taxa	Counts	Percentage-abundance(%)
Proteobacteria	964	28.1954
Bacteroidetes	628	18.3679
Chloroflexi	382	11.1729
Firmicutes	139	4.06552
OD1	139	4.06552
Verrucomicrobia	134	3.91927
Planctomycetes	118	3.4513
Spirochaetes	101	2.95408
Actinobacteria	89	2.6031
Acidobacteria	87	2.5446
TM7	66	1.93039
Chlorobi	53	1.55016
OP3	36	1.05294
TM6	36	1.05294
OP11	32	0.935946
WS3	32	0.935946
WS6	32	0.935946
BRC1	23	0.672711
Caldiserica	22	0.643463
Chlamydiae	22	0.643463
GN02	20	0.584966
Armatimonadetes	19	0.555718
Gemmatimonadetes	19	0.555718
Nitrospirae	19	0.555718
Cyanobacteria	18	0.52647
Euryarchaeota	16	0.467973
Elusimicrobia	15	0.438725
NKB19	12	0.35098
OP8	12	0.35098
[Caldithrix]	10	0.292483
Fibrobacteres	10	0.292483
GN04	10	0.292483
TPD-58	10	0.292483
SR1	9	0.263235
Synergistetes	9	0.263235
Tenericutes	8	0.233987
[Parvarchaeota]	6	0.17549
GOUTA4	6	0.17549
MVP-21	6	0.17549
NC10	5	0.146242
WS2	5	0.146242
WWE1	5	0.146242
AC1	3	0.087745
Crenarchaeota	3	0.087745
Hyd24-12	3	0.087745
Lentisphaerae	3	0.087745
SBR1093	3	0.087745
ZB3	3	0.087745
FCPU426	2	0.0584966
Fusobacteria	2	0.0584966
Kazan-3B-28	2	0.0584966
KSB3	2	0.0584966
OP1	2	0.0584966
Thermotogae	2	0.0584966
H-178	1	0.0292483
OP9	1	0.0292483
PAUC34f	1	0.0292483
TA06	1	0.0292483
WPS-2	1	0.0292483

## Sheet: Class
Taxa	Counts	Percentage-abundance(%)
Deltaproteobacteria	390	12.299
Anaerolineae	333	10.5014
Bacteroidia	328	10.3437
Gammaproteobacteria	221	6.96941
Betaproteobacteria	188	5.92873
[Saprospirae]	149	4.69883
Clostridia	131	4.13119
Alphaproteobacteria	127	4.00505
Planctomycetia	80	2.52286
[Pedosphaerae]	69	2.17597
Spirochaetes	60	1.89215
Actinobacteria	47	1.48218
ZB2	45	1.41911
[Leptospirae]	34	1.07222
Flavobacteriia	32	1.00915
PRR-12	32	1.00915
TM7-1	31	0.97761
Phycisphaerae	28	0.883002
ABY1	25	0.788395
Acidimicrobiia	25	0.788395
SJA-4	25	0.788395
Sphingobacteriia	25	0.788395
Verrucomicrobiae	24	0.756859
koll11	23	0.725323
SC72	23	0.725323
[Chloracidobacteria]	22	0.693787
WCHB1-64	22	0.693787
Epsilonproteobacteria	21	0.662252
Acidobacteria-6	19	0.59918
Chlamydiia	19	0.59918
Nitrospira	19	0.59918
SJA-28	18	0.567644
SC3	17	0.536108
Verruco-5	17	0.536108
Dehalococcoidetes	16	0.504573
PRR-11	16	0.504573
Gemm-1	13	0.409965
Solibacteres	13	0.409965
4C0d-2	12	0.37843
BPC102	12	0.37843
Ignavibacteria	12	0.37843
OPB56	12	0.37843
Thermoleophilia	12	0.37843
WCHB1-03	12	0.37843
Elusimicrobia	11	0.346894
SBRH58	11	0.346894
TK17	11	0.346894
GN15	10	0.315358
KSB1	10	0.315358
OP5	10	0.315358
Opitutae	10	0.315358
[Spartobacteria]	9	0.283822
B142	9	0.283822
SJA-176	9	0.283822
Synergistia	9	0.283822
TG3	9	0.283822
Cytophagia	8	0.252286
Methanomicrobia	8	0.252286
Mollicutes	8	0.252286
BD4-9	7	0.220751
Ellin6529	7	0.220751
NPL-UPA2	7	0.220751
TA18	7	0.220751
TM7-3	7	0.220751
[Parvarchaea]	6	0.189215
3BR-5F	6	0.189215
Chloroplast	6	0.189215
Holophagae	6	0.189215
OP8_1	6	0.189215
OS-K	6	0.189215
PBS-25	6	0.189215
Thermomicrobia	6	0.189215
[Cloacamonae]	5	0.157679
At12OctB3	5	0.157679
Chlorobia	5	0.157679
Erysipelotrichi	5	0.157679
GKS2-174	5	0.157679
Methanobacteria	5	0.157679
SHA-109	5	0.157679
TSBW08	5	0.157679
[Methylacidiphilae]	4	0.126143
Armatimonadia	4	0.126143
BB34	4	0.126143
Gemmatimonadetes	4	0.126143
OP11-3	4	0.126143
Sva0725	4	0.126143
[Fimbriimonadia]	3	0.0946074
[Lentisphaeria]	3	0.0946074
Bacilli	3	0.0946074
BD1-5	3	0.0946074
C6	3	0.0946074
iii1-8	3	0.0946074
Mb-NB09	3	0.0946074
MCG	3	0.0946074
OM190	3	0.0946074
OP11-1	3	0.0946074
OP11-4	3	0.0946074
OP2	3	0.0946074
OP8_2	3	0.0946074
SHA-37	3	0.0946074
Thermoplasmata	3	0.0946074
VHS-B5-50	3	0.0946074
[Brachyspirae]	2	0.0630716
BSV26	2	0.0630716
Fusobacteriia	2	0.0630716
GN05	2	0.0630716
GN10	2	0.0630716
JL-ETNP-Z39	2	0.0630716
KIST-JJY010	2	0.0630716
MSBL6	2	0.0630716
MVP-15	2	0.0630716
noFP_H4	2	0.0630716
OPB41	2	0.0630716
S085	2	0.0630716
Thermotogae	2	0.0630716
[Brevinematae]	1	0.0315358
Chloroflexi	1	0.0315358
Coriobacteriia	1	0.0315358
Endomicrobia	1	0.0315358
Fibrobacteria	1	0.0315358
GAL08	1	0.0315358
ODP123	1	0.0315358
OPB46	1	0.0315358
vadinHA49	1	0.0315358

## Sheet: order
Taxa	Counts	Percentage-abundance(%)
Bacteroidales	328	12.6739
[Saprospirales]	149	5.75734
Anaerolineales	129	4.98454
Clostridiales	125	4.82998
Syntrophobacterales	115	4.44359
Desulfobacterales	72	2.78207
[Pedosphaerales]	69	2.66615
Myxococcales	59	2.27975
Burkholderiales	56	2.16383
Spirochaetales	56	2.16383
Rhodocyclales	54	2.08655
Pirellulales	51	1.97063
Rhizobiales	51	1.97063
Xanthomonadales	51	1.97063
GCA004	44	1.70015
Actinomycetales	37	1.42968
[Leptospirales]	34	1.31376
Flavobacteriales	32	1.23648
Caldilineales	30	1.1592
HOC36	30	1.1592
Desulfovibrionales	28	1.08192
Rhodospirillales	26	1.00464
Acidimicrobiales	25	0.965997
Sphingobacteriales	25	0.965997
Verrucomicrobiales	24	0.927357
Methylococcales	22	0.850077
Campylobacterales	21	0.811437
Bdellovibrionales	20	0.772798
Rhodobacterales	20	0.772798
Nitrospirales	19	0.734158
envOPS12	18	0.695518
Alteromonadales	17	0.656878
GIF10	17	0.656878
Planctomycetales	17	0.656878
SBR1031	17	0.656878
SJA-15	17	0.656878
Chromatiales	16	0.618238
Chlamydiales	15	0.579598
iii1-15	15	0.579598
PK29	15	0.579598
Hydrogenophilales	13	0.502318
Solibacterales	13	0.502318
Gemmatales	12	0.463679
Ignavibacteriales	12	0.463679
Legionellales	12	0.463679
Oceanospirillales	11	0.425039
Sphingomonadales	11	0.425039
d153	10	0.386399
mle1-48	10	0.386399
MVS-40	10	0.386399
NB1-j	10	0.386399
Sediment-1	10	0.386399
SHA-20	10	0.386399
[Chthoniobacterales]	9	0.347759
A31	9	0.347759
LD1-PB3	9	0.347759
MLE1-12	9	0.347759
Opitutales	9	0.347759
Pla1	9	0.347759
SC-I-84	9	0.347759
Synergistales	9	0.347759
TG3-1	9	0.347759
Thiotrichales	9	0.347759
Cytophagales	8	0.309119
Dehalococcoidales	8	0.309119
Desulfuromonadales	8	0.309119
GN03	8	0.309119
Solirubrobacterales	8	0.309119
Ellin6067	7	0.270479
GW-28	7	0.270479
mle1-8	7	0.270479
PBS-III-9	7	0.270479
Pseudomonadales	7	0.270479
WCHB1-02	7	0.270479
WCHB1-15	7	0.270479
WCHB1-41	7	0.270479
WCHB1-81	7	0.270479
Desulfarculales	6	0.231839
DRC31	6	0.231839
Holophagales	6	0.231839
Methanosarcinales	6	0.231839
Nitrosomonadales	6	0.231839
PHOS-HD29	6	0.231839
[Cloacamonales]	5	0.193199
Chlorobiales	5	0.193199
Erysipelotrichales	5	0.193199
HTCC2188	5	0.193199
JG30-KF-CM45	5	0.193199
JH-WHS47	5	0.193199
Methanobacteriales	5	0.193199
Thiobacterales	5	0.193199
TP122	5	0.193199
Armatimonadales	4	0.15456
ASSO-13	4	0.15456
Elusimicrobiales	4	0.15456
FAC87	4	0.15456
Gaiellales	4	0.15456
GW-22	4	0.15456
Phycisphaerales	4	0.15456
RB41	4	0.15456
SHA-98	4	0.15456
Sva0725	4	0.15456
WCHD3-30	4	0.15456
WD2101	4	0.15456
[Fimbriimonadales]	3	0.11592
34P16	3	0.11592
A-2AF	3	0.11592
Acholeplasmatales	3	0.11592
Aeromonadales	3	0.11592
BD7-3	3	0.11592
Bifidobacteriales	3	0.11592
CCU21	3	0.11592
DS-100	3	0.11592
E2	3	0.11592
FS117-23B-02	3	0.11592
GAB-B06	3	0.11592
GIF9	3	0.11592
IIb	3	0.11592
M2PT2-76	3	0.11592
Methylophilales	3	0.11592
MVP-88	3	0.11592
NKB15	3	0.11592
pGrfC26	3	0.11592
SHA-124	3	0.11592
SJA-36	3	0.11592
Turicibacterales	3	0.11592
Ucn15732	3	0.11592
WM105	3	0.11592
[Brachyspirales]	2	0.0772798
AKAU3564	2	0.0772798
B110	2	0.0772798
Caulobacterales	2	0.0772798
CCM11a	2	0.0772798
CFB-26	2	0.0772798
Fusobacteriales	2	0.0772798
H39	2	0.0772798
K2-4-19	2	0.0772798
LD1-PA13	2	0.0772798
Methanomicrobiales	2	0.0772798
OPB11	2	0.0772798
PK329	2	0.0772798
PL-11B10	2	0.0772798
PYR10d3	2	0.0772798
Rickettsiales	2	0.0772798
S1198	2	0.0772798
S-BQ2-57	2	0.0772798
SSS58A	2	0.0772798
Stramenopiles	2	0.0772798
Streptophyta	2	0.0772798
Thermotogales	2	0.0772798
YLA114	2	0.0772798
Z20	2	0.0772798
[Brevinematales]	1	0.0386399
[Cerasicoccales]	1	0.0386399
[Roseiflexales]	1	0.0386399
agg27	1	0.0386399
AKYG1722	1	0.0386399
BPC076	1	0.0386399
Chlorophyta	1	0.0386399
CL500-15	1	0.0386399
Coriobacteriales	1	0.0386399
CV90	1	0.0386399
d113	1	0.0386399
Enterobacteriales	1	0.0386399
FAC88	1	0.0386399
IS-44	1	0.0386399
KD8-87	1	0.0386399
LF030	1	0.0386399
MBNT15	1	0.0386399
MIZ46	1	0.0386399
MND1	1	0.0386399
MVS-107	1	0.0386399
OPB54	1	0.0386399
PHOS-HE93	1	0.0386399
RB046	1	0.0386399
S0208	1	0.0386399
SBYZ_6080	1	0.0386399
SHA-1	1	0.0386399
SM1D11	1	0.0386399
SM2F09	1	0.0386399
Sphaerochaetales	1	0.0386399
Spirobacillales	1	0.0386399
T8-B82	1	0.0386399
Ucm1571	1	0.0386399
Ucp1540	1	0.0386399
Victivallales	1	0.0386399
WCHB1-50	1	0.0386399
YS2	1	0.0386399

## Sheet: Family
Taxa	Counts	Percentage-abundance(%)
[Acidaminobacteraceae]	3	0.1853
[Cerasicoccaceae]	1	0.0617665
[Chthoniobacteraceae]	7	0.432366
[Cloacamonaceae]	1	0.0617665
[Fimbriimonadaceae]	3	0.1853
[Methanomassiliicoccaceae]	3	0.1853
[Mogibacteriaceae]	11	0.679432
[Paraprevotellaceae]	1	0.0617665
[Thermodesulfovibrionaceae]	3	0.1853
[Weeksellaceae]	4	0.247066
0319-6A21	1	0.0617665
0319-6G20	8	0.494132
125ds10	13	0.802965
A4b	15	0.926498
Acetobacteraceae	8	0.494132
Acholeplasmataceae	3	0.1853
Actinomycetaceae	1	0.0617665
Aeromonadaceae	2	0.123533
Alcaligenaceae	2	0.123533
Aminiphilaceae	1	0.0617665
Anaerolinaceae	129	7.96788
Armatimonadaceae	4	0.247066
At425_EubF1	7	0.432366
auto67_4W	7	0.432366
B122	1	0.0617665
BA008	3	0.1853
Bacteriovoracaceae	7	0.432366
Bacteroidaceae	3	0.1853
Bdellovibrionaceae	13	0.802965
Bifidobacteriaceae	3	0.1853
Brachyspiraceae	2	0.123533
Bradyrhizobiaceae	2	0.123533
Burkholderiaceae	2	0.123533
C111	4	0.247066
Caldilineaceae	30	1.853
Campylobacteraceae	8	0.494132
Caulobacteraceae	2	0.123533
Chitinophagaceae	24	1.4824
Chlorobiaceae	5	0.308833
Christensenellaceae	15	0.926498
Chromatiaceae	16	0.988264
Clostridiaceae	23	1.42063
Comamonadaceae	37	2.28536
Coriobacteriaceae	1	0.0617665
Coxiellaceae	5	0.308833
Crenotrichaceae	3	0.1853
Cryomorphaceae	11	0.679432
CV106	1	0.0617665
Cyclobacteriaceae	2	0.123533
Cystobacteraceae	1	0.0617665
Cystobacterineae	1	0.0617665
Cytophagaceae	4	0.247066
Dehalobacteriaceae	3	0.1853
Dehalococcoidaceae	2	0.123533
Dermacoccaceae	2	0.123533
Desulfarculaceae	6	0.370599
Desulfobacteraceae	53	3.27363
Desulfobulbaceae	19	1.17356
Desulfohalobiaceae	3	0.1853
Desulfomicrobiaceae	18	1.1118
Desulfovibrionaceae	7	0.432366
Dethiosulfovibrionaceae	5	0.308833
Dietziaceae	6	0.370599
EB1017	4	0.247066
Ellin515	27	1.6677
Ellin6075	4	0.247066
Enterobacteriaceae	1	0.0617665
Erysipelotrichaceae	5	0.308833
Erythrobacteraceae	3	0.1853
Flammeovirgaceae	2	0.123533
Flavobacteriaceae	14	0.864731
Fusobacteriaceae	1	0.0617665
Gaiellaceae	2	0.123533
Gemmataceae	10	0.617665
Geobacteraceae	6	0.370599
Gordoniaceae	2	0.123533
GZKB119	3	0.1853
Hahellaceae	3	0.1853
Haliangiaceae	3	0.1853
Halomonadaceae	8	0.494132
Helicobacteraceae	13	0.802965
Holophagaceae	4	0.247066
HTCC2089	4	0.247066
Hydrogenophilaceae	13	0.802965
Hyphomicrobiaceae	17	1.05003
Hyphomonadaceae	7	0.432366
Ignavibacteriaceae	12	0.741198
Intrasporangiaceae	4	0.247066
Isosphaeraceae	2	0.123533
JTB38	4	0.247066
Kineosporiaceae	1	0.0617665
kpj58rc	1	0.0617665
KSB4	3	0.1853
Lachnospiraceae	2	0.123533
Leptospiraceae	2	0.123533
Leptotrichiaceae	1	0.0617665
Marinilabiaceae	9	0.555899
MAT-CR-H6-H10	1	0.0617665
mb2424	2	0.123533
Methanobacteriaceae	2	0.123533
Methanoregulaceae	2	0.123533
Methanosaetaceae	6	0.370599
Methylococcaceae	18	1.1118
Methylocystaceae	5	0.308833
Methylophilaceae	2	0.123533
Microbacteriaceae	1	0.0617665
Microthrixaceae	6	0.370599
MND4	2	0.123533
Moraxellaceae	5	0.308833
Mycobacteriaceae	3	0.1853
Myxococcaceae	2	0.123533
Nitrosomonadaceae	6	0.370599
Nitrospiraceae	15	0.926498
Nocardiaceae	2	0.123533
Nocardioidaceae	7	0.432366
OM27	8	0.494132
OM60	4	0.247066
Opitutaceae	9	0.555899
p-2534-18B5	3	0.1853
Parachlamydiaceae	2	0.123533
Pelobacteraceae	2	0.123533
Peptococcaceae	5	0.308833
Peptostreptococcaceae	2	0.123533
Phycisphaeraceae	1	0.0617665
Phyllobacteriaceae	8	0.494132
Pirellulaceae	51	3.15009
Piscirickettsiaceae	8	0.494132
Planctomycetaceae	17	1.05003
Porphyromonadaceae	19	1.17356
Prevotellaceae	5	0.308833
Propionibacteriaceae	1	0.0617665
PRR-10	4	0.247066
Pseudomonadaceae	2	0.123533
R4-41B	2	0.123533
RB40	3	0.1853
Rhodobacteraceae	13	0.802965
Rhodocyclaceae	54	3.33539
Rhodospirillaceae	17	1.05003
Rikenellaceae	9	0.555899
Ruminococcaceae	17	1.05003
S47	9	0.555899
Saprospiraceae	112	6.91785
SB-1	29	1.79123
Sediment-4	32	1.97653
SHA-116	4	0.247066
SHA-31	2	0.123533
Sinobacteraceae	25	1.54416
Sphaerochaetaceae	1	0.0617665
Sphingobacteriaceae	1	0.0617665
Sphingomonadaceae	5	0.308833
Spirochaetaceae	56	3.45893
Succinivibrionaceae	1	0.0617665
Synergistaceae	2	0.123533
Syntrophaceae	65	4.01482
Syntrophobacteraceae	35	2.16183
Syntrophomonadaceae	3	0.1853
Syntrophorhabdaceae	15	0.926498
Thermotogaceae	2	0.123533
Thiotrichaceae	1	0.0617665
TSCOR003-O20	3	0.1853
TTA_B6	1	0.0617665
Turicibacteraceae	3	0.1853
VC21_Bac22	2	0.123533
Veillonellaceae	13	0.802965
Verrucomicrobiaceae	24	1.4824
Victivallaceae	1	0.0617665
WSA2	3	0.1853
Xanthomonadaceae	26	1.60593
zEL20	2	0.123533

## Sheet: Genus
Taxa	Counts	Percentage-abundance(%)
[Eubacterium]	1	0.14556
[Prevotella]	1	0.14556
A17	5	0.727802
Acholeplasma	3	0.436681
Achromobacter	1	0.14556
Acinetobacter	2	0.291121
Aeromonas	1	0.14556
Algoriphagus	2	0.291121
Allochromatium	12	1.74672
Aminiphilus	1	0.14556
Anaerolinea	20	2.91121
Anaeromusa	1	0.14556
Anaeromyxobacter	2	0.291121
Anaerosinus	2	0.291121
Aquimonas	2	0.291121
Arcobacter	6	0.873362
Arenimonas	1	0.14556
AUTHM297	1	0.14556
Azospira	2	0.291121
Bacteroides	2	0.291121
Bdellovibrio	13	1.89229
BF311	1	0.14556
Bifidobacterium	2	0.291121
Blvii28	9	1.31004
C1_B004	5	0.727802
C39	1	0.14556
Caldilinea	15	2.18341
CandidatusAccumulibacter	3	0.436681
CandidatusXiphinematobacter	5	0.727802
Catenibacterium	1	0.14556
Cloacibacterium	4	0.582242
Clostridium	17	2.47453
Coprococcus	1	0.14556
Crenothrix	3	0.436681
Dechloromonas	12	1.74672
Dehalobacterium	3	0.436681
Dehalogenimonas	1	0.14556
Dermacoccus	2	0.291121
Desulfobacca	1	0.14556
Desulfobacter	3	0.436681
Desulfobulbus	10	1.4556
Desulfococcus	18	2.62009
Desulfomicrobium	17	2.47453
Desulfomonile	5	0.727802
Desulfosarcina	2	0.291121
Desulfovibrio	7	1.01892
Devosia	1	0.14556
Diaphorobacter	1	0.14556
Dietzia	6	0.873362
Dok59	1	0.14556
Dongia	2	0.291121
E6	1	0.14556
Erythrobacter	2	0.291121
Fimbriimonas	1	0.14556
Flavihumibacter	2	0.291121
Flavobacterium	12	1.74672
Fusibacter	3	0.436681
Fusobacterium	1	0.14556
Gemmata	4	0.582242
Gemmiger	1	0.14556
Geobacter	6	0.873362
Gordonia	2	0.291121
HA73	2	0.291121
Hahella	3	0.436681
Halomonas	8	1.16448
HB118	3	0.436681
Hydrogenophaga	3	0.436681
Hylemonella	7	1.01892
Hyphomicrobium	12	1.74672
Kosmotoga	1	0.14556
Levilinea	2	0.291121
Longilinea	3	0.436681
Luteolibacter	2	0.291121
Macellibacteroides	2	0.291121
Magnetospirillum	1	0.14556
Mesorhizobium	3	0.436681
Methanobacterium	2	0.291121
Methanolinea	2	0.291121
Methanosaeta	6	0.873362
Methylocaldum	9	1.31004
Methylomonas	7	1.01892
Methylosinus	3	0.436681
Methyloversatilis	1	0.14556
Mycobacterium	3	0.436681
Niabella	1	0.14556
Nitrospira	15	2.18341
Novosphingobium	5	0.727802
Opitutus	9	1.31004
Paludibacter	14	2.03785
Paracoccus	6	0.873362
PD-UASB-13	3	0.436681
Pedobacter	1	0.14556
Perlucidibaca	1	0.14556
Petrimonas	1	0.14556
Phenylobacterium	2	0.291121
Pirellula	5	0.727802
Planctomyces	17	2.47453
Prevotella	5	0.727802
Propionivibrio	2	0.291121
Prosthecobacter	1	0.14556
PSB-M-3	2	0.291121
Pseudomonas	1	0.14556
Pseudoxanthomonas	5	0.727802
Reyranella	1	0.14556
RFN20	1	0.14556
Rhodobacter	6	0.873362
Rhodoplanes	3	0.436681
Roseburia	1	0.14556
Roseomonas	6	0.873362
Rubrivivax	3	0.436681
Ruminococcus	2	0.291121
Sarcina	3	0.436681
SHD-231	12	1.74672
SJA-88	14	2.03785
Skermania	2	0.291121
SMB53	1	0.14556
Spirochaeta	2	0.291121
Stella	3	0.436681
Succinivibrio	1	0.14556
Sulfuricurvum	8	1.16448
Sulfurimonas	3	0.436681
Sulfuritalea	2	0.291121
Sulfurospirillum	2	0.291121
Syntrophobacter	29	4.22125
Syntrophomonas	3	0.436681
Syntrophus	18	2.62009
T78	10	1.4556
Thauera	3	0.436681
Thermomonas	5	0.727802
Thiobacillus	13	1.89229
Thiothrix	1	0.14556
Treponema	27	3.93013
Turicibacter	3	0.436681
Turneriella	2	0.291121
vadinCA02	2	0.291121
Verrucomicrobium	8	1.16448
WCHB1-05	16	2.32897
Woodsholea	5	0.727802
za29	3	0.436681
Zoogloea	7	1.01892

## Sheet: Species
Taxa	Counts		Percentage-abundance(%)
kujiense	8		10.8108
phosphatis	8		10.8108
lacus	5		6.75676
maritima	5		6.75676
biacutus	4	30	5.40541
cryaerophilus	3		4.05405
mexicana	3		4.05405
aminophilus	2		2.7027
aquaeductus	2		2.7027
bacteriovorus	2		2.7027
copri	2		2.7027
fermentans	2		2.7027
glycerini	2		2.7027
johnsonii	2		2.7027
lovleyi	2		2.7027
mobilis	2		2.7027
piniformis	2		2.7027
saccharolytica	2		2.7027
beijingense	1		1.35135
biforme	1		1.35135
bromii	1		1.35135
celatum	1		1.35135
formicilis	1		1.35135
kaohsiungensis	1		1.35135
longum	1		1.35135
massiliensis	1		1.35135
mathurensis	1		1.35135
mrcj	1		1.35135
nitroreducens	1		1.35135
oryziterrae	1		1.35135
sulfuriphila	1		1.35135
thermolimosa	1		1.35135
vaccae	1		1.35135
voraii	1		1.35135
