# Supplementary material for: Microbial community diversity of an integrated constructed wetland used for treatment of sewage
Source: Front Microbiol. 2024 Mar 18;15:1355718. doi: 10.3389/fmicb.2024.1355718 (PMC10982315; doi:10.3389/fmicb.2024.1355718)
Supplement: Supplementary file 3 [file Table_3.XLSX]

## Sheet: X-Series
Taxonomy	Abundance	Kingdom	Phylum	Class	Order	Family	Genus	Species
OTU_4	181	Bacteria	Bacteroidetes	[Saprospirae]	[Saprospirales]	Saprospiraceae	-	-
OTU_6	174	Bacteria	Bacteroidetes	[Saprospirae]	[Saprospirales]	Saprospiraceae	-	-
OTU_9	130	Bacteria	Bacteroidetes	[Saprospirae]	[Saprospirales]	Saprospiraceae	-	-
OTU_10	122	Bacteria	Bacteroidetes	[Saprospirae]	[Saprospirales]	Saprospiraceae	-	-
OTU_14	99	Bacteria	Actinobacteria	Acidimicrobiia	Acidimicrobiales	Microthrixaceae	CandidatusMicrothrix	-
OTU_12	88	Bacteria	Bacteroidetes	[Saprospirae]	[Saprospirales]	Saprospiraceae	-	-
OTU_1	77	Bacteria	Chloroflexi	Anaerolineae	GCA004	-	-	-
OTU_2	75	Bacteria	Chloroflexi	Anaerolineae	GCA004	-	-	-
OTU_7	64	Bacteria	Chloroflexi	Anaerolineae	GCA004	-	-	-
OTU_3	62	Bacteria	Chloroflexi	Anaerolineae	GCA004	-	-	-
OTU_5	61	Bacteria	Chloroflexi	Anaerolineae	GCA004	-	-	-
OTU_11	61	Bacteria	Chloroflexi	Anaerolineae	SHA-20	-	-	-
OTU_41	61	Bacteria	Proteobacteria	Betaproteobacteria	-	-	-	-
OTU_43	60	Bacteria	Chloroflexi	Anaerolineae	Caldilineales	Caldilineaceae	-	-
OTU_16	58	Bacteria	Bacteroidetes	Bacteroidia	Bacteroidales	BA008	-	-
OTU_35	56	Bacteria	Gemmatimonadetes	Gemm-1	-	-	-	-
OTU_54	55	Bacteria	Proteobacteria	Deltaproteobacteria	Myxococcales	Haliangiaceae	-	-
OTU_55	55	Bacteria	Cyanobacteria	Chloroplast	Stramenopiles	-	-	-
OTU_27	54	Bacteria	Bacteroidetes	[Saprospirae]	[Saprospirales]	Saprospiraceae	-	-
OTU_8	53	Bacteria	Chloroflexi	Anaerolineae	GCA004	-	-	-
OTU_26	53	Bacteria	Proteobacteria	Alphaproteobacteria	Rhizobiales	-	-	-
OTU_61	53	Bacteria	Bacteroidetes	Sphingobacteriia	Sphingobacteriales	-	-	-
OTU_15	52	Bacteria	Nitrospirae	Nitrospira	Nitrospirales	Nitrospiraceae	Nitrospira	-
OTU_72	51	Bacteria	Proteobacteria	Betaproteobacteria	Ellin6067	-	-	-
OTU_74	50	Bacteria	TM7	SC3	-	-	-	-
OTU_76	50	Bacteria	Acidobacteria	[Chloracidobacteria]	PK29	-	-	-
OTU_20	48	Bacteria	Bacteroidetes	[Saprospirae]	[Saprospirales]	Chitinophagaceae	-	-
OTU_81	48	Bacteria	Bacteroidetes	[Saprospirae]	[Saprospirales]	Saprospiraceae	-	-
OTU_91	48	Bacteria	Actinobacteria	Actinobacteria	Actinomycetales	Gordoniaceae	Gordonia	-
OTU_92	48	Bacteria	Bacteroidetes	[Saprospirae]	[Saprospirales]	Saprospiraceae	-	-
OTU_36	46	Bacteria	Bacteroidetes	Sphingobacteriia	Sphingobacteriales	-	-	-
OTU_115	44	Bacteria	TM7	SC3	-	-	-	-
OTU_118	44	Bacteria	Proteobacteria	Deltaproteobacteria	Myxococcales	-	-	-
OTU_121	43	Bacteria	Proteobacteria	Alphaproteobacteria	Rhodobacterales	Hyphomonadaceae	-	-
OTU_123	43	Bacteria	WS3	PRR-12	LD1-PA13	-	-	-
OTU_19	42	Bacteria	Proteobacteria	Betaproteobacteria	Rhodocyclales	Rhodocyclaceae	Dechloromonas	-
OTU_24	42	Bacteria	WS6	B142	-	-	-	-
OTU_39	42	Bacteria	Proteobacteria	Betaproteobacteria	Burkholderiales	-	-	-
OTU_132	42	Bacteria	Proteobacteria	Alphaproteobacteria	Rhodospirillales	Acetobacteraceae	Roseomonas	lacus
OTU_137	42	Bacteria	Acidobacteria	[Chloracidobacteria]	PK29	-	-	-
OTU_34	41	Bacteria	Proteobacteria	Gammaproteobacteria	Chromatiales	Chromatiaceae	Allochromatium	-
OTU_142	41	Bacteria	Acidobacteria	Acidobacteria-6	CCU21	-	-	-
OTU_109	40	Bacteria	Proteobacteria	Alphaproteobacteria	Rhizobiales	Hyphomicrobiaceae	Hyphomicrobium	-
OTU_156	40	Bacteria	Proteobacteria	Gammaproteobacteria	Xanthomonadales	Xanthomonadaceae	-	-
OTU_157	40	Bacteria	Chloroflexi	Anaerolineae	A31	S47	-	-
OTU_97	39	Bacteria	Chloroflexi	Anaerolineae	Anaerolineales	Anaerolinaceae	T78	-
OTU_165	39	Bacteria	Proteobacteria	Deltaproteobacteria	Myxococcales	Polyangiaceae	-	-
OTU_62	38	Bacteria	Bacteroidetes	Bacteroidia	Bacteroidales	Marinilabiaceae	-	-
OTU_184	38	Bacteria	Bacteroidetes	[Saprospirae]	[Saprospirales]	Saprospiraceae	-	-
OTU_195	37	Bacteria	Proteobacteria	Betaproteobacteria	-	-	-	-
OTU_199	37	Bacteria	Proteobacteria	Alphaproteobacteria	Rhodobacterales	Hyphomonadaceae	Woodsholea	maritima
OTU_204	37	Bacteria	Bacteroidetes	[Saprospirae]	[Saprospirales]	Saprospiraceae	-	-
OTU_206	37	Bacteria	Proteobacteria	Gammaproteobacteria	Pseudomonadales	Pseudomonadaceae	Pseudomonas	alcaligenes
OTU_49	36	Bacteria	Proteobacteria	Gammaproteobacteria	Alteromonadales	125ds10	-	-
OTU_218	36	Bacteria	Gemmatimonadetes	Gemmatimonadetes	-	-	-	-
OTU_221	36	Bacteria	Proteobacteria	Betaproteobacteria	Rhodocyclales	Rhodocyclaceae	-	-
OTU_225	36	Bacteria	-	-	-	-	-	-
OTU_226	36	Bacteria	Bacteroidetes	[Saprospirae]	[Saprospirales]	Saprospiraceae	-	-
OTU_227	36	Bacteria	Planctomycetes	Planctomycetia	Gemmatales	Isosphaeraceae	-	-
OTU_228	35	Bacteria	Proteobacteria	Deltaproteobacteria	Myxococcales	Haliangiaceae	-	-
OTU_70	34	Bacteria	-	-	-	-	-	-
OTU_244	34	Bacteria	Proteobacteria	Alphaproteobacteria	Rhodobacterales	Rhodobacteraceae	Rhodobacter	-
OTU_173	33	Bacteria	Planctomycetes	OM190	CL500-15	-	-	-
OTU_266	33	Bacteria	Chlorobi	Ignavibacteria	Ignavibacteriales	lheB3-7	-	-
OTU_52	32	Bacteria	Proteobacteria	Gammaproteobacteria	Oceanospirillales	Hahellaceae	Hahella	-
OTU_69	32	Bacteria	Proteobacteria	Betaproteobacteria	Rhodocyclales	Rhodocyclaceae	Dechloromonas	-
OTU_75	32	Bacteria	[Caldithrix]	KSB1	Ucn15732	-	-	-
OTU_272	32	Bacteria	Planctomycetes	Planctomycetia	Pirellulales	Pirellulaceae	-	-
OTU_276	32	Bacteria	Proteobacteria	Gammaproteobacteria	Xanthomonadales	Xanthomonadaceae	-	-
OTU_277	32	Bacteria	Acidobacteria	[Chloracidobacteria]	RB41	Ellin6075	-	-
OTU_278	32	Bacteria	Proteobacteria	Betaproteobacteria	Rhodocyclales	Rhodocyclaceae	Sulfuritalea	-
OTU_282	32	Bacteria	Proteobacteria	Gammaproteobacteria	Xanthomonadales	Sinobacteraceae	-	-
OTU_283	32	Bacteria	Nitrospirae	Nitrospira	Nitrospirales	Nitrospiraceae	Nitrospira	-
OTU_59	31	Bacteria	Chloroflexi	Ellin6529	-	-	-	-
OTU_63	31	Bacteria	Bacteroidetes	[Saprospirae]	[Saprospirales]	Saprospiraceae	-	-
OTU_86	31	Bacteria	TM7	TM7-1	-	-	-	-
OTU_180	31	Bacteria	Gemmatimonadetes	Gemm-1	-	-	-	-
OTU_291	31	Bacteria	Chloroflexi	Anaerolineae	SBR1031	A4b	-	-
OTU_296	31	Bacteria	Firmicutes	Clostridia	Clostridiales	Christensenellaceae	-	-
OTU_298	31	Bacteria	OP11	WCHB1-64	-	-	-	-
OTU_307	31	Bacteria	Acidobacteria	[Chloracidobacteria]	PK29	-	-	-
OTU_48	30	Bacteria	Actinobacteria	Thermoleophilia	Solirubrobacterales	-	-	-
OTU_79	30	Bacteria	Proteobacteria	Alphaproteobacteria	Rhodobacterales	Rhodobacteraceae	Paracoccus	-
OTU_325	30	Bacteria	Proteobacteria	Alphaproteobacteria	Rhodospirillales	Rhodospirillaceae	-	-
OTU_328	30	Bacteria	Actinobacteria	Acidimicrobiia	Acidimicrobiales	Microthrixaceae	-	-
OTU_329	30	Bacteria	Actinobacteria	Actinobacteria	Actinomycetales	Intrasporangiaceae	-	-
OTU_330	30	Bacteria	Verrucomicrobia	[Pedosphaerae]	[Pedosphaerales]	auto67_4W	-	-
OTU_333	30	Bacteria	Proteobacteria	Alphaproteobacteria	Rhodobacterales	Rhodobacteraceae	Rhodobacter	-
OTU_22	29	Bacteria	Chloroflexi	Anaerolineae	Caldilineales	Caldilineaceae	Caldilinea	-
OTU_53	29	Bacteria	Proteobacteria	Gammaproteobacteria	Chromatiales	Chromatiaceae	Allochromatium	-
OTU_60	29	Bacteria	Proteobacteria	Alphaproteobacteria	Rhodobacterales	Rhodobacteraceae	Paracoccus	-
OTU_84	29	Bacteria	Proteobacteria	Alphaproteobacteria	-	-	-	-
OTU_89	29	Bacteria	Bacteroidetes	[Saprospirae]	[Saprospirales]	Saprospiraceae	-	-
OTU_106	29	Bacteria	Proteobacteria	Deltaproteobacteria	Myxococcales	-	-	-
OTU_111	29	Bacteria	Firmicutes	Clostridia	Clostridiales	Clostridiaceae	-	-
OTU_140	29	Bacteria	Planctomycetes	Planctomycetia	Planctomycetales	Planctomycetaceae	Planctomyces	-
OTU_200	29	Bacteria	Proteobacteria	Betaproteobacteria	Rhodocyclales	Rhodocyclaceae	Thauera	-
OTU_340	29	Bacteria	Proteobacteria	Betaproteobacteria	Hydrogenophilales	Hydrogenophilaceae	Thiobacillus	-
OTU_343	29	Bacteria	Planctomycetes	Planctomycetia	Pirellulales	Pirellulaceae	A17	-
OTU_344	29	Bacteria	Planctomycetes	Planctomycetia	Planctomycetales	Planctomycetaceae	Planctomyces	-
OTU_347	29	Bacteria	Proteobacteria	Alphaproteobacteria	Rhizobiales	Phyllobacteriaceae	-	-
OTU_352	29	Bacteria	Proteobacteria	Gammaproteobacteria	Legionellales	-	-	-
OTU_353	29	Bacteria	Proteobacteria	Alphaproteobacteria	Rhizobiales	Methylocystaceae	Methylosinus	-
OTU_354	29	Bacteria	Firmicutes	Clostridia	Clostridiales	Peptostreptococcaceae	-	-
OTU_355	29	Bacteria	Chloroflexi	Anaerolineae	Caldilineales	Caldilineaceae	Caldilinea	-
OTU_357	29	Bacteria	Proteobacteria	Deltaproteobacteria	Myxococcales	Haliangiaceae	-	-
OTU_358	29	Bacteria	Nitrospirae	Nitrospira	Nitrospirales	Nitrospiraceae	Nitrospira	-
OTU_359	29	Bacteria	Proteobacteria	Gammaproteobacteria	Alteromonadales	OM60	-	-
OTU_361	29	Bacteria	Bacteroidetes	Bacteroidia	Bacteroidales	BA008	-	-
OTU_82	28	Bacteria	Chloroflexi	TK17	mle1-48	-	-	-
OTU_87	28	Bacteria	Chloroflexi	Anaerolineae	Caldilineales	Caldilineaceae	-	-
OTU_129	28	Bacteria	Proteobacteria	Alphaproteobacteria	Rhizobiales	-	-	-
OTU_153	28	Bacteria	Gemmatimonadetes	Gemm-1	-	-	-	-
OTU_196	28	Bacteria	Bacteroidetes	[Saprospirae]	[Saprospirales]	Saprospiraceae	-	-
OTU_367	28	Bacteria	Proteobacteria	Deltaproteobacteria	NB1-j	JTB38	-	-
OTU_377	28	Bacteria	Proteobacteria	Betaproteobacteria	-	-	-	-
OTU_379	28	Bacteria	Bacteroidetes	[Saprospirae]	[Saprospirales]	Saprospiraceae	-	-
OTU_380	28	Bacteria	Bacteroidetes	Flavobacteriia	Flavobacteriales	[Weeksellaceae]	Cloacibacterium	-
OTU_381	28	Bacteria	Proteobacteria	Deltaproteobacteria	NB1-j	JTB38	-	-
OTU_382	28	Bacteria	Chloroflexi	Anaerolineae	Caldilineales	Caldilineaceae	Caldilinea	-
OTU_383	28	Bacteria	Chloroflexi	Anaerolineae	Caldilineales	Caldilineaceae	-	-
OTU_384	28	Bacteria	Bacteroidetes	Cytophagia	Cytophagales	Cytophagaceae	-	-
OTU_391	28	Bacteria	Chloroflexi	Ellin6529	-	-	-	-
OTU_392	28	Bacteria	Acidobacteria	Acidobacteria-6	iii1-15	mb2424	-	-
OTU_71	27	Bacteria	Bacteroidetes	Bacteroidia	Bacteroidales	Porphyromonadaceae	Macellibacteroides	fermentans
OTU_100	27	Bacteria	Firmicutes	Clostridia	Clostridiales	-	-	-
OTU_112	27	Bacteria	Chloroflexi	Anaerolineae	A31	S47	-	-
OTU_135	27	Bacteria	Acidobacteria	[Chloracidobacteria]	RB41	Ellin6075	-	-
OTU_143	27	Bacteria	Proteobacteria	Alphaproteobacteria	Rhizobiales	Hyphomicrobiaceae	Hyphomicrobium	-
OTU_159	27	Bacteria	Bacteroidetes	[Saprospirae]	[Saprospirales]	Saprospiraceae	-	-
OTU_399	27	Bacteria	Proteobacteria	Gammaproteobacteria	HTCC2188	-	-	-
OTU_401	27	Bacteria	Proteobacteria	Betaproteobacteria	Rhodocyclales	Rhodocyclaceae	Dechloromonas	-
OTU_402	27	Bacteria	WS3	PRR-12	GN03	KSB4	-	-
OTU_415	27	Bacteria	Bacteroidetes	Sphingobacteriia	Sphingobacteriales	-	-	-
OTU_416	27	Bacteria	MVP-21	-	-	-	-	-
OTU_417	27	Bacteria	Proteobacteria	Gammaproteobacteria	Xanthomonadales	Xanthomonadaceae	Thermomonas	-
OTU_418	27	Bacteria	Chlorobi	SJA-28	-	-	-	-
OTU_419	27	Bacteria	Gemmatimonadetes	Gemm-1	-	-	-	-
OTU_17	26	Bacteria	Chloroflexi	Anaerolineae	GCA004	-	-	-
OTU_29	26	Bacteria	Proteobacteria	Betaproteobacteria	-	-	-	-
OTU_77	26	Bacteria	Firmicutes	Clostridia	Clostridiales	Peptostreptococcaceae	-	-
OTU_88	26	Bacteria	Bacteroidetes	-	-	-	-	-
OTU_93	26	Bacteria	Bacteroidetes	[Saprospirae]	[Saprospirales]	Saprospiraceae	-	-
OTU_174	26	Bacteria	Proteobacteria	Gammaproteobacteria	Pseudomonadales	Moraxellaceae	Acinetobacter	johnsonii
OTU_338	26	Bacteria	Chloroflexi	Anaerolineae	SHA-20	-	-	-
OTU_429	26	Bacteria	Bacteroidetes	Bacteroidia	Bacteroidales	Marinilabiaceae	-	-
OTU_430	26	Bacteria	Actinobacteria	Actinobacteria	Actinomycetales	Micrococcaceae	Arthrobacter	-
OTU_432	26	Bacteria	Bacteroidetes	Flavobacteriia	Flavobacteriales	Cryomorphaceae	-	-
OTU_436	26	Bacteria	Proteobacteria	Gammaproteobacteria	Xanthomonadales	Xanthomonadaceae	Pseudoxanthomonas	mexicana
OTU_443	26	Bacteria	Proteobacteria	Gammaproteobacteria	Xanthomonadales	Xanthomonadaceae	Lysobacter	ginsengisoli
OTU_447	26	Bacteria	Chlorobi	SJA-28	-	-	-	-
OTU_449	26	Bacteria	-	-	-	-	-	-
OTU_450	26	Bacteria	Actinobacteria	Actinobacteria	Actinomycetales	Intrasporangiaceae	-	-
OTU_451	26	Bacteria	Proteobacteria	Betaproteobacteria	Burkholderiales	Comamonadaceae	-	-
OTU_453	26	Bacteria	Bacteroidetes	[Saprospirae]	[Saprospirales]	Saprospiraceae	Haliscomenobacter	-
OTU_23	25	Bacteria	Proteobacteria	Gammaproteobacteria	HOC36	-	-	-
OTU_166	25	Bacteria	Bacteroidetes	Bacteroidia	Bacteroidales	-	-	-
OTU_202	25	Bacteria	Acidobacteria	[Chloracidobacteria]	PK29	-	-	-
OTU_230	25	Bacteria	Proteobacteria	Gammaproteobacteria	Xanthomonadales	Xanthomonadaceae	Pseudoxanthomonas	mexicana
OTU_267	25	Bacteria	Acidobacteria	[Chloracidobacteria]	RB41	Ellin6075	-	-
OTU_273	25	Bacteria	TM6	SJA-4	-	-	-	-
OTU_460	25	Bacteria	Actinobacteria	Actinobacteria	Actinomycetales	Nocardioidaceae	Nocardioides	-
OTU_463	25	Bacteria	Bacteroidetes	Sphingobacteriia	Sphingobacteriales	-	-	-
OTU_464	25	Bacteria	Proteobacteria	Gammaproteobacteria	-	-	-	-
OTU_470	25	Bacteria	Chlorobi	SJA-28	-	-	-	-
OTU_471	25	Bacteria	Proteobacteria	Deltaproteobacteria	-	-	-	-
OTU_474	25	Bacteria	Chlorobi	SJA-28	-	-	-	-
OTU_487	25	Bacteria	Acidobacteria	[Chloracidobacteria]	DS-100	-	-	-
OTU_488	25	Bacteria	Bacteroidetes	[Saprospirae]	[Saprospirales]	Saprospiraceae	-	-
OTU_489	25	Bacteria	Proteobacteria	Alphaproteobacteria	Rhodospirillales	Rhodospirillaceae	-	-
OTU_44	24	Bacteria	Proteobacteria	Alphaproteobacteria	-	-	-	-
OTU_80	24	Bacteria	Proteobacteria	Deltaproteobacteria	Desulfobacterales	Desulfobulbaceae	-	-
OTU_94	24	Bacteria	Bacteroidetes	Bacteroidia	Bacteroidales	Porphyromonadaceae	Macellibacteroides	fermentans
OTU_168	24	Bacteria	Acidobacteria	[Chloracidobacteria]	PK29	-	-	-
OTU_236	24	Bacteria	TM7	TM7-3	-	-	-	-
OTU_495	24	Bacteria	Bacteroidetes	[Saprospirae]	[Saprospirales]	Saprospiraceae	Haliscomenobacter	-
OTU_496	24	Bacteria	Proteobacteria	Alphaproteobacteria	Rhizobiales	Hyphomicrobiaceae	Hyphomicrobium	-
OTU_497	24	Bacteria	Bacteroidetes	Flavobacteriia	Flavobacteriales	Cryomorphaceae	-	-
OTU_499	24	Bacteria	Nitrospirae	Nitrospira	Nitrospirales	Nitrospiraceae	Nitrospira	-
OTU_504	24	Bacteria	Actinobacteria	Actinobacteria	Actinomycetales	Mycobacteriaceae	Mycobacterium	-
OTU_507	24	Bacteria	OD1	ABY1	-	-	-	-
OTU_508	24	Bacteria	Proteobacteria	Deltaproteobacteria	Myxococcales	Haliangiaceae	-	-
OTU_513	24	Bacteria	Proteobacteria	Alphaproteobacteria	Caulobacterales	Caulobacteraceae	Brevundimonas	-
OTU_514	24	Bacteria	Bacteroidetes	Bacteroidia	Bacteroidales	SB-1	-	-
OTU_515	24	Bacteria	Proteobacteria	Betaproteobacteria	Nitrosomonadales	Nitrosomonadaceae	Nitrosomonas	europaea
OTU_516	24	Bacteria	Proteobacteria	Alphaproteobacteria	Rhizobiales	-	-	-
OTU_102	23	Bacteria	Proteobacteria	Deltaproteobacteria	Syntrophobacterales	Syntrophaceae	-	-
OTU_219	23	Bacteria	Proteobacteria	Betaproteobacteria	Rhodocyclales	Rhodocyclaceae	Dechloromonas	-
OTU_224	23	Bacteria	Actinobacteria	Acidimicrobiia	Acidimicrobiales	C111	-	-
OTU_299	23	Bacteria	Proteobacteria	Betaproteobacteria	Ellin6067	-	-	-
OTU_345	23	Bacteria	Chlamydiae	Chlamydiia	Chlamydiales	-	-	-
OTU_368	23	Bacteria	Bacteroidetes	Sphingobacteriia	Sphingobacteriales	-	-	-
OTU_369	23	Bacteria	Chloroflexi	Anaerolineae	SBR1031	A4b	-	-
OTU_527	23	Bacteria	Bacteroidetes	Flavobacteriia	Flavobacteriales	Flavobacteriaceae	Flavobacterium	-
OTU_531	23	Bacteria	Proteobacteria	Gammaproteobacteria	Xanthomonadales	Xanthomonadaceae	Thermomonas	-
OTU_532	23	Bacteria	Proteobacteria	Deltaproteobacteria	Myxococcales	-	-	-
OTU_537	23	Bacteria	Bacteroidetes	Flavobacteriia	Flavobacteriales	Cryomorphaceae	-	-
OTU_540	23	Bacteria	Proteobacteria	Epsilonproteobacteria	Campylobacterales	Helicobacteraceae	Sulfurimonas	-
OTU_541	23	Bacteria	Proteobacteria	Betaproteobacteria	Rhodocyclales	Rhodocyclaceae	Thauera	-
OTU_544	23	Bacteria	Bacteroidetes	Flavobacteriia	Flavobacteriales	[Weeksellaceae]	Chryseobacterium	-
OTU_545	23	Bacteria	Proteobacteria	Alphaproteobacteria	Rhizobiales	-	-	-
OTU_546	23	Bacteria	Proteobacteria	Betaproteobacteria	Rhodocyclales	Rhodocyclaceae	Propionivibrio	-
OTU_555	23	Bacteria	Proteobacteria	Gammaproteobacteria	Pseudomonadales	Pseudomonadaceae	Pseudomonas	alcaligenes
OTU_556	23	Bacteria	Proteobacteria	Alphaproteobacteria	Rhizobiales	Hyphomicrobiaceae	Hyphomicrobium	-
OTU_557	23	Bacteria	Bacteroidetes	[Saprospirae]	[Saprospirales]	Saprospiraceae	-	-
OTU_558	23	Bacteria	Firmicutes	Clostridia	Clostridiales	[Acidaminobacteraceae]	Fusibacter	-
OTU_559	23	Bacteria	Bacteroidetes	Sphingobacteriia	Sphingobacteriales	-	-	-
OTU_560	23	Bacteria	Chloroflexi	Anaerolineae	GCA004	-	-	-
OTU_561	23	Bacteria	Proteobacteria	Gammaproteobacteria	Pseudomonadales	Pseudomonadaceae	Pseudomonas	alcaligenes
OTU_563	23	Bacteria	Planctomycetes	Planctomycetia	Planctomycetales	Planctomycetaceae	Planctomyces	-
OTU_18	22	Bacteria	Proteobacteria	Betaproteobacteria	Burkholderiales	Comamonadaceae	-	-
OTU_37	22	Bacteria	Proteobacteria	Betaproteobacteria	Burkholderiales	Comamonadaceae	-	-
OTU_42	22	Bacteria	Acidobacteria	[Chloracidobacteria]	PK29	-	-	-
OTU_57	22	Bacteria	Firmicutes	Clostridia	Clostridiales	[Mogibacteriaceae]	-	-
OTU_67	22	Bacteria	Nitrospirae	Nitrospira	Nitrospirales	Nitrospiraceae	Nitrospira	-
OTU_68	22	Bacteria	Bacteroidetes	Bacteroidia	Bacteroidales	-	-	-
OTU_120	22	Bacteria	Bacteroidetes	Bacteroidia	Bacteroidales	-	-	-
OTU_122	22	Bacteria	Chloroflexi	Anaerolineae	Anaerolineales	Anaerolinaceae	-	-
OTU_146	22	Bacteria	Chloroflexi	Anaerolineae	SHA-20	-	-	-
OTU_147	22	Bacteria	Acidobacteria	[Chloracidobacteria]	RB41	Ellin6075	-	-
OTU_201	22	Bacteria	Proteobacteria	Gammaproteobacteria	Xanthomonadales	Sinobacteraceae	-	-
OTU_232	22	Bacteria	Proteobacteria	Gammaproteobacteria	Xanthomonadales	Xanthomonadaceae	-	-
OTU_268	22	Bacteria	Proteobacteria	Gammaproteobacteria	Xanthomonadales	Sinobacteraceae	-	-
OTU_289	22	Bacteria	Bacteroidetes	-	-	-	-	-
OTU_442	22	Bacteria	Proteobacteria	Betaproteobacteria	Rhodocyclales	Rhodocyclaceae	Dechloromonas	-
OTU_506	22	Bacteria	Chlorobi	OPB56	-	-	-	-
OTU_569	22	Bacteria	Bacteroidetes	Flavobacteriia	Flavobacteriales	Cryomorphaceae	-	-
OTU_571	22	Bacteria	Proteobacteria	Alphaproteobacteria	Rhodospirillales	Rhodospirillaceae	-	-
OTU_573	22	Bacteria	Actinobacteria	Acidimicrobiia	Acidimicrobiales	-	-	-
OTU_574	22	Bacteria	Bacteroidetes	Flavobacteriia	Flavobacteriales	Cryomorphaceae	-	-
OTU_575	22	Bacteria	Proteobacteria	Gammaproteobacteria	Legionellales	-	-	-
OTU_587	22	Bacteria	Planctomycetes	Planctomycetia	Planctomycetales	Planctomycetaceae	Planctomyces	-
OTU_588	22	Bacteria	Acidobacteria	Acidobacteria-6	iii1-15	RB40	-	-
OTU_589	22	Bacteria	Bacteroidetes	[Saprospirae]	[Saprospirales]	Saprospiraceae	-	-
OTU_590	22	Bacteria	Proteobacteria	Deltaproteobacteria	Myxococcales	-	-	-
OTU_591	22	Bacteria	Proteobacteria	Deltaproteobacteria	Myxococcales	-	-	-
OTU_592	22	Bacteria	Proteobacteria	Gammaproteobacteria	Xanthomonadales	Xanthomonadaceae	-	-
OTU_593	22	Bacteria	Planctomycetes	OM190	CL500-15	-	-	-
OTU_594	22	Bacteria	Verrucomicrobia	Verrucomicrobiae	Verrucomicrobiales	Verrucomicrobiaceae	-	-
OTU_595	22	Bacteria	Proteobacteria	Betaproteobacteria	Burkholderiales	Comamonadaceae	Methylibium	-
OTU_607	22	Bacteria	Proteobacteria	Alphaproteobacteria	-	-	-	-
OTU_608	22	Bacteria	Chloroflexi	Anaerolineae	Caldilineales	Caldilineaceae	-	-
OTU_609	22	Bacteria	Nitrospirae	Nitrospira	Nitrospirales	Nitrospiraceae	Nitrospira	-
OTU_611	22	Bacteria	Proteobacteria	Gammaproteobacteria	Methylococcales	Methylococcaceae	Methylocaldum	-
OTU_612	22	Bacteria	Bacteroidetes	Flavobacteriia	Flavobacteriales	Flavobacteriaceae	Flavobacterium	succinicans
OTU_613	22	Bacteria	Proteobacteria	Deltaproteobacteria	Myxococcales	Haliangiaceae	-	-
OTU_614	22	Bacteria	Proteobacteria	Alphaproteobacteria	Rhodobacterales	Hyphomonadaceae	-	-
OTU_615	22	Bacteria	Proteobacteria	Gammaproteobacteria	HTCC2188	-	-	-
OTU_616	22	Bacteria	-	-	-	-	-	-
OTU_31	21	Bacteria	Chloroflexi	Anaerolineae	Caldilineales	Caldilineaceae	Caldilinea	-
OTU_78	21	Bacteria	Chloroflexi	TK17	mle1-48	-	-	-
OTU_108	21	Bacteria	Proteobacteria	Gammaproteobacteria	Chromatiales	Chromatiaceae	Allochromatium	-
OTU_125	21	Bacteria	Proteobacteria	Alphaproteobacteria	Rhizobiales	Phyllobacteriaceae	-	-
OTU_161	21	Bacteria	Proteobacteria	Betaproteobacteria	Burkholderiales	Comamonadaceae	-	-
OTU_167	21	Bacteria	Bacteroidetes	Flavobacteriia	Flavobacteriales	Cryomorphaceae	-	-
OTU_305	21	Bacteria	Nitrospirae	Nitrospira	Nitrospirales	Nitrospiraceae	Nitrospira	-
OTU_315	21	Bacteria	Acidobacteria	Acidobacteria-6	iii1-15	RB40	-	-
OTU_378	21	Bacteria	Bacteroidetes	[Saprospirae]	[Saprospirales]	Saprospiraceae	-	-
OTU_629	21	Bacteria	Proteobacteria	Alphaproteobacteria	Rhizobiales	-	-	-
OTU_630	21	Bacteria	Proteobacteria	Betaproteobacteria	Burkholderiales	-	-	-
OTU_631	21	Bacteria	Actinobacteria	Actinobacteria	Actinomycetales	Actinomycetaceae	-	-
OTU_632	21	Bacteria	Bacteroidetes	Flavobacteriia	Flavobacteriales	[Weeksellaceae]	Chryseobacterium	-
OTU_633	21	Bacteria	Bacteroidetes	[Saprospirae]	[Saprospirales]	Chitinophagaceae	-	-
OTU_634	21	Bacteria	Proteobacteria	Alphaproteobacteria	Rhodospirillales	Rhodospirillaceae	Reyranella	massiliensis
OTU_635	21	Bacteria	Proteobacteria	Deltaproteobacteria	Myxococcales	Haliangiaceae	-	-
OTU_636	21	Bacteria	Proteobacteria	Betaproteobacteria	Burkholderiales	Comamonadaceae	-	-
OTU_638	21	Bacteria	Chlorobi	-	-	-	-	-
OTU_639	21	Bacteria	Proteobacteria	Betaproteobacteria	Neisseriales	Neisseriaceae	-	-
OTU_649	21	Bacteria	SBR1093	VHS-B5-50	-	-	-	-
OTU_650	21	Bacteria	Proteobacteria	Alphaproteobacteria	Sphingomonadales	Sphingomonadaceae	Novosphingobium	-
OTU_652	21	Bacteria	Proteobacteria	Alphaproteobacteria	Rhizobiales	-	-	-
OTU_653	21	Bacteria	Bacteroidetes	[Saprospirae]	[Saprospirales]	Saprospiraceae	-	-
OTU_654	21	Bacteria	Proteobacteria	Gammaproteobacteria	Legionellales	Coxiellaceae	-	-
OTU_655	21	Bacteria	Proteobacteria	Gammaproteobacteria	Xanthomonadales	Xanthomonadaceae	Dokdonella	-
OTU_656	21	Bacteria	Chloroflexi	Anaerolineae	SJA-15	-	-	-
OTU_661	21	Bacteria	Bacteroidetes	[Saprospirae]	[Saprospirales]	Chitinophagaceae	-	-
OTU_662	21	Bacteria	Chloroflexi	Anaerolineae	Anaerolineales	Anaerolinaceae	Anaerolinea	-
OTU_663	21	Bacteria	Proteobacteria	Deltaproteobacteria	Myxococcales	-	-	-
OTU_665	21	Bacteria	Bacteroidetes	Bacteroidia	Bacteroidales	-	-	-
OTU_666	21	Bacteria	Proteobacteria	Alphaproteobacteria	Sphingomonadales	Sphingomonadaceae	Novosphingobium	-
OTU_667	21	Bacteria	Proteobacteria	Deltaproteobacteria	Myxococcales	OM27	-	-
OTU_668	21	Bacteria	Armatimonadetes	[Fimbriimonadia]	[Fimbriimonadales]	[Fimbriimonadaceae]	-	-
OTU_64	20	Bacteria	Proteobacteria	Gammaproteobacteria	Xanthomonadales	Sinobacteraceae	-	-
OTU_66	20	Bacteria	Bacteroidetes	[Saprospirae]	[Saprospirales]	Saprospiraceae	-	-
OTU_101	20	Bacteria	Proteobacteria	Gammaproteobacteria	Alteromonadales	125ds10	-	-
OTU_110	20	Bacteria	Proteobacteria	Gammaproteobacteria	Chromatiales	Chromatiaceae	Allochromatium	-
OTU_126	20	Bacteria	Acidobacteria	Solibacteres	Solibacterales	-	-	-
OTU_127	20	Bacteria	[Caldithrix]	KSB1	Ucn15732	-	-	-
OTU_133	20	Bacteria	Chloroflexi	Anaerolineae	Anaerolineales	Anaerolinaceae	-	-
OTU_187	20	Bacteria	Bacteroidetes	Bacteroidia	Bacteroidales	-	-	-
OTU_213	20	Bacteria	Bacteroidetes	-	-	-	-	-
OTU_271	20	Bacteria	Chloroflexi	TK17	mle1-48	-	-	-
OTU_300	20	Bacteria	Proteobacteria	Betaproteobacteria	Burkholderiales	Comamonadaceae	Hylemonella	-
OTU_309	20	Bacteria	Proteobacteria	Alphaproteobacteria	Rhodobacterales	Rhodobacteraceae	Rhodobacter	-
OTU_473	20	Bacteria	Bacteroidetes	Bacteroidia	Bacteroidales	Porphyromonadaceae	Paludibacter	-
OTU_676	20	Bacteria	Proteobacteria	Alphaproteobacteria	Rhizobiales	Hyphomicrobiaceae	Devosia	-
OTU_677	20	Bacteria	Proteobacteria	Betaproteobacteria	Rhodocyclales	Rhodocyclaceae	Propionivibrio	-
OTU_680	20	Bacteria	Nitrospirae	Nitrospira	Nitrospirales	Nitrospiraceae	Nitrospira	-
OTU_681	20	Bacteria	Planctomycetes	Planctomycetia	Pirellulales	Pirellulaceae	-	-
OTU_682	20	Bacteria	SBR1093	VHS-B5-50	-	-	-	-
OTU_683	20	Bacteria	Proteobacteria	Deltaproteobacteria	Myxococcales	-	-	-
OTU_684	20	Bacteria	Acidobacteria	[Chloracidobacteria]	PK29	-	-	-
OTU_685	20	Bacteria	Proteobacteria	Betaproteobacteria	Rhodocyclales	Rhodocyclaceae	Dok59	-
OTU_686	20	Bacteria	Proteobacteria	Deltaproteobacteria	NB1-j	MND4	-	-
OTU_687	20	Bacteria	Proteobacteria	Gammaproteobacteria	Xanthomonadales	Sinobacteraceae	-	-
OTU_688	20	Bacteria	Proteobacteria	Gammaproteobacteria	Thiotrichales	Piscirickettsiaceae	-	-
OTU_689	20	Bacteria	Proteobacteria	Alphaproteobacteria	-	-	-	-
OTU_702	20	Bacteria	Verrucomicrobia	Verrucomicrobiae	Verrucomicrobiales	Verrucomicrobiaceae	-	-
OTU_703	20	Bacteria	Planctomycetes	Planctomycetia	Pirellulales	Pirellulaceae	-	-
OTU_704	20	Bacteria	Firmicutes	Clostridia	Clostridiales	Clostridiaceae	Clostridium	celatum
OTU_706	20	Bacteria	Planctomycetes	Planctomycetia	Pirellulales	Pirellulaceae	-	-
OTU_709	20	Bacteria	Actinobacteria	Actinobacteria	Actinomycetales	Intrasporangiaceae	-	-
OTU_725	20	Bacteria	Cyanobacteria	Chloroplast	Stramenopiles	-	-	-
OTU_726	20	Bacteria	Bacteroidetes	Flavobacteriia	Flavobacteriales	Cryomorphaceae	Crocinitomix	-
OTU_727	20	Bacteria	Acidobacteria	Acidobacteria-6	iii1-15	mb2424	-	-
OTU_728	20	Bacteria	Chloroflexi	Anaerolineae	GCA004	-	-	-
OTU_729	20	Bacteria	[Caldithrix]	KSB1	Ucn15732	-	-	-
OTU_730	20	Bacteria	Actinobacteria	Acidimicrobiia	Acidimicrobiales	C111	-	-
OTU_732	20	Bacteria	Bacteroidetes	[Saprospirae]	[Saprospirales]	Saprospiraceae	-	-
OTU_733	20	Bacteria	Proteobacteria	Epsilonproteobacteria	Campylobacterales	Helicobacteraceae	Sulfurimonas	-
OTU_735	20	Bacteria	Chlorobi	SJA-28	-	-	-	-
OTU_736	20	Bacteria	Acidobacteria	[Chloracidobacteria]	DS-100	-	-	-
OTU_737	20	Bacteria	Actinobacteria	Thermoleophilia	Solirubrobacterales	-	-	-
OTU_738	20	Bacteria	Bacteroidetes	[Saprospirae]	[Saprospirales]	Chitinophagaceae	-	-
OTU_739	20	Bacteria	Bacteroidetes	Sphingobacteriia	Sphingobacteriales	-	-	-
OTU_740	20	Bacteria	Actinobacteria	Actinobacteria	Actinomycetales	Gordoniaceae	Gordonia	-
OTU_741	20	Bacteria	Proteobacteria	Deltaproteobacteria	Myxococcales	Haliangiaceae	-	-
OTU_742	20	Bacteria	Chloroflexi	Anaerolineae	Caldilineales	Caldilineaceae	-	-
OTU_743	20	Bacteria	Chloroflexi	Anaerolineae	SBR1031	A4b	-	-
OTU_105	19	Bacteria	Acidobacteria	[Chloracidobacteria]	DS-100	-	-	-
OTU_175	19	Bacteria	Proteobacteria	Betaproteobacteria	Rhodocyclales	Rhodocyclaceae	-	-
OTU_186	19	Bacteria	Actinobacteria	Actinobacteria	Actinomycetales	Gordoniaceae	Gordonia	-
OTU_222	19	Bacteria	Proteobacteria	Alphaproteobacteria	Rhizobiales	-	-	-
OTU_235	19	Bacteria	Bacteroidetes	[Saprospirae]	[Saprospirales]	Saprospiraceae	-	-
OTU_242	19	Bacteria	Proteobacteria	Gammaproteobacteria	Xanthomonadales	Sinobacteraceae	-	-
OTU_319	19	Bacteria	Proteobacteria	Alphaproteobacteria	Rhizobiales	Hyphomicrobiaceae	Hyphomicrobium	-
OTU_331	19	Bacteria	Chlorobi	SJA-28	-	-	-	-
OTU_360	19	Bacteria	Verrucomicrobia	Verrucomicrobiae	Verrucomicrobiales	Verrucomicrobiaceae	Verrucomicrobium	-
OTU_372	19	Bacteria	Proteobacteria	Gammaproteobacteria	Xanthomonadales	Sinobacteraceae	-	-
OTU_393	19	Bacteria	Bacteroidetes	Flavobacteriia	Flavobacteriales	Cryomorphaceae	-	-
OTU_422	19	Bacteria	Chloroflexi	Anaerolineae	A31	S47	-	-
OTU_431	19	Bacteria	Chlorobi	SJA-28	-	-	-	-
OTU_435	19	Bacteria	Bacteroidetes	[Saprospirae]	[Saprospirales]	Saprospiraceae	-	-
OTU_751	19	Bacteria	Chloroflexi	Anaerolineae	Caldilineales	Caldilineaceae	Caldilinea	-
OTU_753	19	Bacteria	Proteobacteria	Deltaproteobacteria	Desulfobacterales	Desulfobulbaceae	-	-
OTU_754	19	Bacteria	Proteobacteria	Gammaproteobacteria	HTCC2188	HTCC2089	-	-
OTU_755	19	Bacteria	Proteobacteria	Betaproteobacteria	Burkholderiales	-	-	-
OTU_756	19	Bacteria	Bacteroidetes	Sphingobacteriia	Sphingobacteriales	-	-	-
OTU_757	19	Bacteria	Planctomycetes	Planctomycetia	Gemmatales	Gemmataceae	-	-
OTU_758	19	Bacteria	Proteobacteria	Gammaproteobacteria	Legionellales	-	-	-
OTU_759	19	Bacteria	WS3	PRR-12	LD1-PA13	-	-	-
OTU_779	19	Bacteria	Actinobacteria	Acidimicrobiia	Acidimicrobiales	-	-	-
OTU_780	19	Bacteria	Proteobacteria	Deltaproteobacteria	Desulfobacterales	Desulfobulbaceae	-	-
OTU_781	19	Bacteria	Chlorobi	-	-	-	-	-
OTU_782	19	Bacteria	Firmicutes	Clostridia	Clostridiales	[Mogibacteriaceae]	-	-
OTU_783	19	Bacteria	Proteobacteria	Gammaproteobacteria	Oceanospirillales	Halomonadaceae	Halomonas	phosphatis
OTU_785	19	Bacteria	Verrucomicrobia	Verrucomicrobiae	Verrucomicrobiales	Verrucomicrobiaceae	Verrucomicrobium	-
OTU_786	19	Bacteria	Proteobacteria	Gammaproteobacteria	Oceanospirillales	Halomonadaceae	Halomonas	phosphatis
OTU_787	19	Bacteria	Bacteroidetes	[Saprospirae]	[Saprospirales]	Saprospiraceae	-	-
OTU_788	19	Bacteria	Proteobacteria	Deltaproteobacteria	Myxococcales	Nannocystaceae	Plesiocystis	-
OTU_800	19	Bacteria	Bacteroidetes	[Saprospirae]	[Saprospirales]	Saprospiraceae	-	-
OTU_801	19	Bacteria	Firmicutes	Clostridia	Clostridiales	[Mogibacteriaceae]	Anaerovorax	-
OTU_802	19	Bacteria	Proteobacteria	Gammaproteobacteria	Xanthomonadales	Xanthomonadaceae	Pseudoxanthomonas	kaohsiungensis
OTU_804	19	Bacteria	Bacteroidetes	Bacteroidia	Bacteroidales	-	-	-
OTU_805	19	Bacteria	Planctomycetes	OM190	CL500-15	-	-	-
OTU_806	19	Bacteria	Proteobacteria	Deltaproteobacteria	Desulfobacterales	Desulfobulbaceae	-	-
OTU_807	19	Bacteria	Proteobacteria	Gammaproteobacteria	Xanthomonadales	Xanthomonadaceae	-	-
OTU_808	19	Bacteria	Proteobacteria	Betaproteobacteria	Burkholderiales	Comamonadaceae	-	-
OTU_809	19	Bacteria	Acidobacteria	Sva0725	Sva0725	-	-	-
OTU_810	19	Bacteria	Proteobacteria	Betaproteobacteria	Burkholderiales	Comamonadaceae	Acidovorax	-
OTU_811	19	Bacteria	OP11	WCHB1-64	-	-	-	-
OTU_812	19	Bacteria	Bacteroidetes	[Saprospirae]	[Saprospirales]	Saprospiraceae	-	-
OTU_96	18	Bacteria	Proteobacteria	Deltaproteobacteria	Desulfobacterales	Desulfobulbaceae	Desulfobulbus	-
OTU_116	18	Bacteria	Proteobacteria	Betaproteobacteria	Rhodocyclales	Rhodocyclaceae	Dechloromonas	-
OTU_117	18	Bacteria	Acidobacteria	Sva0725	Sva0725	-	-	-
OTU_148	18	Bacteria	-	-	-	-	-	-
OTU_217	18	Bacteria	Chloroflexi	Anaerolineae	SBR1031	A4b	-	-
OTU_234	18	Bacteria	Verrucomicrobia	Verrucomicrobiae	Verrucomicrobiales	Verrucomicrobiaceae	Verrucomicrobium	-
OTU_275	18	Bacteria	Firmicutes	Bacilli	Turicibacterales	Turicibacteraceae	Turicibacter	-
OTU_334	18	Bacteria	Verrucomicrobia	[Pedosphaerae]	[Pedosphaerales]	Ellin515	-	-
OTU_374	18	Bacteria	Bacteroidetes	Bacteroidia	Bacteroidales	Porphyromonadaceae	Paludibacter	-
OTU_822	18	Bacteria	Bacteroidetes	Bacteroidia	Bacteroidales	Porphyromonadaceae	Paludibacter	-
OTU_823	18	Bacteria	Proteobacteria	Gammaproteobacteria	-	-	-	-
OTU_825	18	Bacteria	Proteobacteria	TA18	PHOS-HD29	-	-	-
OTU_827	18	Bacteria	Bacteroidetes	Flavobacteriia	Flavobacteriales	Cryomorphaceae	-	-
OTU_828	18	Bacteria	Bacteroidetes	[Saprospirae]	[Saprospirales]	Chitinophagaceae	Niabella	-
OTU_829	18	Bacteria	Chloroflexi	Anaerolineae	SJA-15	-	-	-
OTU_830	18	Bacteria	Proteobacteria	Betaproteobacteria	Neisseriales	Neisseriaceae	-	-
OTU_832	18	Bacteria	Proteobacteria	Gammaproteobacteria	HOC36	-	-	-
OTU_833	18	Bacteria	Bacteroidetes	[Saprospirae]	[Saprospirales]	Saprospiraceae	-	-
OTU_834	18	Bacteria	Cyanobacteria	4C0d-2	MLE1-12	-	-	-
OTU_856	18	Bacteria	Chloroflexi	Anaerolineae	SBR1031	A4b	-	-
OTU_857	18	Bacteria	Bacteroidetes	Cytophagia	Cytophagales	Cytophagaceae	-	-
OTU_858	18	Bacteria	Actinobacteria	Actinobacteria	Actinomycetales	Nocardioidaceae	-	-
OTU_859	18	Bacteria	Chloroflexi	Anaerolineae	Caldilineales	Caldilineaceae	Caldilinea	-
OTU_861	18	Bacteria	Bacteroidetes	[Saprospirae]	[Saprospirales]	Saprospiraceae	-	-
OTU_862	18	Bacteria	Proteobacteria	Betaproteobacteria	Rhodocyclales	Rhodocyclaceae	Propionivibrio	-
OTU_863	18	Bacteria	Cyanobacteria	4C0d-2	MLE1-12	-	-	-
OTU_864	18	Bacteria	Proteobacteria	Deltaproteobacteria	Desulfobacterales	Desulfobacteraceae	Desulfobacter	-
OTU_865	18	Bacteria	Proteobacteria	Alphaproteobacteria	Rhodospirillales	Acetobacteraceae	Roseomonas	lacus
OTU_866	18	Bacteria	Proteobacteria	Gammaproteobacteria	Xanthomonadales	Sinobacteraceae	-	-
OTU_867	18	Bacteria	Proteobacteria	Alphaproteobacteria	Sphingomonadales	-	-	-
OTU_868	18	Bacteria	Proteobacteria	Alphaproteobacteria	Rhizobiales	Hyphomicrobiaceae	Rhodoplanes	-
OTU_869	18	Bacteria	Proteobacteria	Deltaproteobacteria	Myxococcales	Nannocystaceae	Nannocystis	exedens
OTU_870	18	Bacteria	Proteobacteria	Deltaproteobacteria	Myxococcales	-	-	-
OTU_871	18	Bacteria	Bacteroidetes	[Saprospirae]	[Saprospirales]	Saprospiraceae	-	-
OTU_886	18	Bacteria	Proteobacteria	Gammaproteobacteria	Xanthomonadales	Sinobacteraceae	-	-
OTU_887	18	Bacteria	Bacteroidetes	Bacteroidia	Bacteroidales	SB-1	-	-
OTU_888	18	Bacteria	Proteobacteria	Betaproteobacteria	Nitrosomonadales	Nitrosomonadaceae	-	-
OTU_889	18	Bacteria	TM7	TM7-1	-	-	-	-
OTU_890	18	Bacteria	Bacteroidetes	Sphingobacteriia	Sphingobacteriales	-	-	-
OTU_891	18	Bacteria	WS3	PRR-12	LD1-PA13	-	-	-
OTU_892	18	Bacteria	Bacteroidetes	Sphingobacteriia	Sphingobacteriales	-	-	-
OTU_893	18	Bacteria	Acidobacteria	Solibacteres	Solibacterales	-	-	-
OTU_894	18	Bacteria	Bacteroidetes	[Saprospirae]	[Saprospirales]	Saprospiraceae	-	-
OTU_895	18	Bacteria	SBR1093	VHS-B5-50	-	-	-	-
OTU_896	18	Bacteria	Proteobacteria	Alphaproteobacteria	Rhizobiales	Hyphomicrobiaceae	Devosia	-
OTU_897	18	Bacteria	Acidobacteria	iii1-8	SJA-36	-	-	-
OTU_124	17	Bacteria	Chlorobi	Ignavibacteria	Ignavibacteriales	Ignavibacteriaceae	-	-
OTU_152	17	Bacteria	Proteobacteria	Betaproteobacteria	Rhodocyclales	Rhodocyclaceae	-	-
OTU_177	17	Bacteria	Chloroflexi	Anaerolineae	A31	S47	-	-
OTU_203	17	Bacteria	MVP-21	-	-	-	-	-
OTU_205	17	Bacteria	Bacteroidetes	[Saprospirae]	[Saprospirales]	Saprospiraceae	-	-
OTU_207	17	Bacteria	Proteobacteria	Deltaproteobacteria	Desulfobacterales	Desulfobacteraceae	Desulfobacter	-
OTU_238	17	Bacteria	Chloroflexi	TK17	mle1-48	-	-	-
OTU_297	17	Bacteria	Firmicutes	Clostridia	Clostridiales	Veillonellaceae	-	-
OTU_301	17	Bacteria	Acidobacteria	[Chloracidobacteria]	RB41	Ellin6075	-	-
OTU_306	17	Bacteria	Proteobacteria	Gammaproteobacteria	Xanthomonadales	Xanthomonadaceae	-	-
OTU_314	17	Bacteria	Actinobacteria	Actinobacteria	Actinomycetales	Dietziaceae	Dietzia	-
OTU_335	17	Bacteria	Firmicutes	Clostridia	Clostridiales	Clostridiaceae	Sarcina	-
OTU_394	17	Bacteria	Actinobacteria	Acidimicrobiia	Acidimicrobiales	-	-	-
OTU_404	17	Bacteria	Bacteroidetes	Bacteroidia	Bacteroidales	Marinilabiaceae	-	-
OTU_461	17	Bacteria	Proteobacteria	Deltaproteobacteria	Desulfovibrionales	Desulfomicrobiaceae	Desulfomicrobium	-
OTU_475	17	Bacteria	Proteobacteria	Gammaproteobacteria	HTCC2188	HTCC2089	-	-
OTU_505	17	Bacteria	NKB19	TSBW08	-	-	-	-
OTU_908	17	Bacteria	Proteobacteria	Alphaproteobacteria	Rhodobacterales	Hyphomonadaceae	-	-
OTU_909	17	Bacteria	Bacteroidetes	[Saprospirae]	[Saprospirales]	Saprospiraceae	-	-
OTU_910	17	Bacteria	Proteobacteria	Alphaproteobacteria	-	-	-	-
OTU_912	17	Bacteria	Bacteroidetes	Flavobacteriia	Flavobacteriales	Cryomorphaceae	-	-
OTU_913	17	Bacteria	Acidobacteria	[Chloracidobacteria]	RB41	Ellin6075	-	-
OTU_914	17	Bacteria	Proteobacteria	Alphaproteobacteria	Rhizobiales	Bradyrhizobiaceae	Bradyrhizobium	-
OTU_915	17	Bacteria	Proteobacteria	Deltaproteobacteria	Myxococcales	-	-	-
OTU_916	17	Bacteria	Proteobacteria	Gammaproteobacteria	Aeromonadales	Aeromonadaceae	Aeromonas	-
OTU_917	17	Bacteria	Bacteroidetes	[Saprospirae]	[Saprospirales]	Saprospiraceae	-	-
OTU_918	17	Bacteria	Planctomycetes	Planctomycetia	Pirellulales	Pirellulaceae	A17	-
OTU_919	17	Bacteria	Acidobacteria	[Chloracidobacteria]	DS-100	-	-	-
OTU_920	17	Bacteria	Proteobacteria	Deltaproteobacteria	Desulfobacterales	Desulfobulbaceae	Desulfobulbus	-
OTU_921	17	Bacteria	Proteobacteria	Deltaproteobacteria	NB1-j	JTB38	-	-
OTU_938	17	Bacteria	Proteobacteria	Betaproteobacteria	Rhodocyclales	Rhodocyclaceae	Dechloromonas	-
OTU_939	17	Bacteria	Proteobacteria	Alphaproteobacteria	Rhodobacterales	Hyphomonadaceae	-	-
OTU_940	17	Bacteria	Acidobacteria	[Chloracidobacteria]	RB41	Ellin6075	-	-
OTU_941	17	Bacteria	Bacteroidetes	[Saprospirae]	[Saprospirales]	Saprospiraceae	-	-
OTU_942	17	Bacteria	Proteobacteria	Gammaproteobacteria	Xanthomonadales	Xanthomonadaceae	Lysobacter	ginsengisoli
OTU_943	17	Bacteria	Proteobacteria	Betaproteobacteria	Nitrosomonadales	Nitrosomonadaceae	-	-
OTU_944	17	Bacteria	Proteobacteria	Alphaproteobacteria	Rhodobacterales	Hyphomonadaceae	-	-
OTU_945	17	Bacteria	Firmicutes	Clostridia	Clostridiales	Christensenellaceae	-	-
OTU_946	17	Bacteria	Proteobacteria	Betaproteobacteria	Rhodocyclales	Rhodocyclaceae	Dok59	-
OTU_947	17	Bacteria	Proteobacteria	Betaproteobacteria	Rhodocyclales	Rhodocyclaceae	Dechloromonas	-
OTU_948	17	Bacteria	Actinobacteria	Actinobacteria	Actinomycetales	Mycobacteriaceae	Mycobacterium	-
OTU_949	17	Bacteria	Gemmatimonadetes	Gemm-1	-	-	-	-
OTU_950	17	Bacteria	Proteobacteria	Deltaproteobacteria	Myxococcales	-	-	-
OTU_951	17	Bacteria	Proteobacteria	Betaproteobacteria	Rhodocyclales	Rhodocyclaceae	Dechloromonas	-
OTU_952	17	Bacteria	Proteobacteria	Deltaproteobacteria	Myxococcales	Haliangiaceae	-	-
OTU_953	17	Bacteria	Bacteroidetes	Flavobacteriia	Flavobacteriales	[Weeksellaceae]	Cloacibacterium	-
OTU_954	17	Bacteria	Proteobacteria	Alphaproteobacteria	Rhodobacterales	Hyphomonadaceae	-	-
OTU_976	17	Bacteria	Cyanobacteria	Oscillatoriophycideae	Oscillatoriales	Phormidiaceae	Phormidium	-
OTU_977	17	Bacteria	Proteobacteria	Deltaproteobacteria	Desulfobacterales	Desulfobacteraceae	Desulfobacter	-
OTU_978	17	Bacteria	Chloroflexi	Anaerolineae	Caldilineales	Caldilineaceae	-	-
OTU_979	17	Bacteria	Bacteroidetes	-	-	-	-	-
OTU_980	17	Bacteria	Armatimonadetes	Armatimonadia	Armatimonadales	Armatimonadaceae	-	-
OTU_981	17	Bacteria	Bacteroidetes	Flavobacteriia	Flavobacteriales	Flavobacteriaceae	Flavobacterium	-
OTU_982	17	Bacteria	Proteobacteria	Alphaproteobacteria	Rhizobiales	-	-	-
OTU_984	17	Bacteria	Proteobacteria	Deltaproteobacteria	Myxococcales	-	-	-
OTU_985	17	Bacteria	Bacteroidetes	Bacteroidia	Bacteroidales	-	-	-
OTU_986	17	Bacteria	Proteobacteria	Betaproteobacteria	Burkholderiales	Comamonadaceae	Hydrogenophaga	-
OTU_987	17	Bacteria	Proteobacteria	Deltaproteobacteria	Myxococcales	Polyangiaceae	-	-
OTU_988	17	Bacteria	Proteobacteria	Deltaproteobacteria	Myxococcales	Nannocystaceae	Plesiocystis	-
OTU_989	17	Bacteria	Cyanobacteria	Oscillatoriophycideae	Oscillatoriales	Phormidiaceae	Phormidium	-
OTU_990	17	Bacteria	Acidobacteria	Acidobacteria-6	iii1-15	mb2424	-	-
OTU_33	16	Bacteria	Proteobacteria	Betaproteobacteria	Ellin6067	-	-	-
OTU_47	16	Bacteria	Bacteroidetes	Bacteroidia	Bacteroidales	-	-	-
OTU_85	16	Bacteria	Proteobacteria	Deltaproteobacteria	Myxococcales	-	-	-
OTU_104	16	Bacteria	Bacteroidetes	[Saprospirae]	[Saprospirales]	Saprospiraceae	-	-
OTU_136	16	Bacteria	Proteobacteria	Alphaproteobacteria	Rhizobiales	Hyphomicrobiaceae	Rhodoplanes	-
OTU_162	16	Bacteria	Actinobacteria	Acidimicrobiia	Acidimicrobiales	Microthrixaceae	-	-
OTU_188	16	Bacteria	Chloroflexi	TK17	mle1-48	-	-	-
OTU_216	16	Bacteria	Proteobacteria	Alphaproteobacteria	Rhizobiales	-	-	-
OTU_259	16	Bacteria	Proteobacteria	Alphaproteobacteria	Rhodobacterales	Hyphomonadaceae	Woodsholea	maritima
OTU_320	16	Bacteria	OP11	OP11-4	-	-	-	-
OTU_371	16	Bacteria	Bacteroidetes	Bacteroidia	Bacteroidales	SB-1	-	-
OTU_390	16	Bacteria	Chloroflexi	Anaerolineae	Caldilineales	Caldilineaceae	-	-
OTU_400	16	Bacteria	Bacteroidetes	Bacteroidia	Bacteroidales	SB-1	-	-
OTU_472	16	Bacteria	Proteobacteria	Deltaproteobacteria	Desulfovibrionales	Desulfomicrobiaceae	Desulfomicrobium	-
OTU_526	16	Bacteria	Planctomycetes	Planctomycetia	Pirellulales	Pirellulaceae	-	-
OTU_538	16	Bacteria	Gemmatimonadetes	Gemm-1	-	-	-	-
OTU_705	16	Bacteria	Chloroflexi	Anaerolineae	-	-	-	-
OTU_999	16	Bacteria	Planctomycetes	Planctomycetia	Planctomycetales	Planctomycetaceae	Planctomyces	-
OTU_1000	16	Bacteria	Proteobacteria	Deltaproteobacteria	MIZ46	-	-	-
OTU_1001	16	Bacteria	Bacteroidetes	[Saprospirae]	[Saprospirales]	Chitinophagaceae	-	-
OTU_1002	16	Bacteria	Gemmatimonadetes	Gemm-1	-	-	-	-
OTU_1003	16	Bacteria	Proteobacteria	Gammaproteobacteria	Thiotrichales	Piscirickettsiaceae	-	-
OTU_1004	16	Bacteria	Bacteroidetes	Flavobacteriia	Flavobacteriales	Flavobacteriaceae	Flavobacterium	-
OTU_1005	16	Bacteria	Planctomycetes	Planctomycetia	Planctomycetales	Planctomycetaceae	Planctomyces	-
OTU_1006	16	Bacteria	TM7	TM7-3	-	-	-	-
OTU_1007	16	Bacteria	Bacteroidetes	-	-	-	-	-
OTU_1008	16	Bacteria	Proteobacteria	Gammaproteobacteria	Methylococcales	Methylococcaceae	Methylocaldum	-
OTU_1009	16	Bacteria	Chloroflexi	Thermomicrobia	JG30-KF-CM45	-	-	-
OTU_1038	16	Bacteria	WS6	B142	-	-	-	-
OTU_1039	16	Bacteria	Nitrospirae	Nitrospira	Nitrospirales	Nitrospiraceae	Nitrospira	-
OTU_1040	16	Bacteria	Proteobacteria	Alphaproteobacteria	Rhizobiales	Phyllobacteriaceae	Mesorhizobium	-
OTU_1041	16	Bacteria	Proteobacteria	Betaproteobacteria	Burkholderiales	-	-	-
OTU_1042	16	Bacteria	Chlorobi	SJA-28	-	-	-	-
OTU_1043	16	Bacteria	Proteobacteria	Alphaproteobacteria	Rhodobacterales	Rhodobacteraceae	Rhodobacter	-
OTU_1044	16	Bacteria	Bacteroidetes	[Saprospirae]	[Saprospirales]	-	-	-
OTU_1046	16	Bacteria	Planctomycetes	Planctomycetia	Planctomycetales	Planctomycetaceae	Planctomyces	-
OTU_1047	16	Bacteria	Planctomycetes	Planctomycetia	Pirellulales	Pirellulaceae	Pirellula	-
OTU_1048	16	Bacteria	Bacteroidetes	Bacteroidia	Bacteroidales	-	-	-
OTU_1049	16	Bacteria	NKB19	TSBW08	-	-	-	-
OTU_1050	16	Bacteria	Proteobacteria	Alphaproteobacteria	Sphingomonadales	-	-	-
OTU_1051	16	Bacteria	Bacteroidetes	[Saprospirae]	[Saprospirales]	Saprospiraceae	Haliscomenobacter	-
OTU_1052	16	Bacteria	Proteobacteria	Deltaproteobacteria	Myxococcales	Haliangiaceae	-	-
OTU_1053	16	Bacteria	Proteobacteria	Deltaproteobacteria	Myxococcales	Haliangiaceae	-	-
OTU_1054	16	Bacteria	Gemmatimonadetes	Gemm-1	-	-	-	-
OTU_1055	16	Bacteria	Proteobacteria	Alphaproteobacteria	Sphingomonadales	-	-	-
OTU_1056	16	Bacteria	Proteobacteria	Alphaproteobacteria	Caulobacterales	Caulobacteraceae	Caulobacter	-
OTU_1057	16	Bacteria	Planctomycetes	Planctomycetia	Gemmatales	Gemmataceae	-	-
OTU_1058	16	Bacteria	Proteobacteria	Deltaproteobacteria	Myxococcales	-	-	-
OTU_1059	16	Bacteria	Proteobacteria	Deltaproteobacteria	Myxococcales	-	-	-
OTU_1060	16	Bacteria	Proteobacteria	Alphaproteobacteria	Rhodospirillales	Rhodospirillaceae	Reyranella	massiliensis
OTU_1075	16	Bacteria	Chloroflexi	Anaerolineae	Anaerolineales	Anaerolinaceae	Anaerolinea	-
OTU_1076	16	Bacteria	Proteobacteria	Alphaproteobacteria	Rhizobiales	Bradyrhizobiaceae	Bradyrhizobium	-
OTU_1077	16	Bacteria	Proteobacteria	Betaproteobacteria	Rhodocyclales	Rhodocyclaceae	Dechloromonas	-
OTU_1078	16	Bacteria	Gemmatimonadetes	Gemm-1	-	-	-	-
OTU_1079	16	Bacteria	Proteobacteria	Deltaproteobacteria	-	-	-	-
OTU_1080	16	Bacteria	Nitrospirae	Nitrospira	Nitrospirales	Nitrospiraceae	Nitrospira	-
OTU_1081	16	Bacteria	Planctomycetes	Phycisphaerae	mle1-8	-	-	-
OTU_1082	16	Bacteria	Proteobacteria	Betaproteobacteria	-	-	-	-
OTU_1084	16	Bacteria	Nitrospirae	Nitrospira	Nitrospirales	Nitrospiraceae	Nitrospira	-
OTU_1085	16	Bacteria	Proteobacteria	Alphaproteobacteria	Rhodospirillales	Rhodospirillaceae	-	-
OTU_1086	16	Bacteria	Actinobacteria	Actinobacteria	Actinomycetales	Mycobacteriaceae	Mycobacterium	-
OTU_1087	16	Bacteria	Chlorobi	-	-	-	-	-
OTU_1088	16	Bacteria	Proteobacteria	Betaproteobacteria	Rhodocyclales	Rhodocyclaceae	Dechloromonas	-
OTU_1089	16	Bacteria	Proteobacteria	Betaproteobacteria	Burkholderiales	Comamonadaceae	Rubrivivax	-
OTU_1090	16	Bacteria	Bacteroidetes	Flavobacteriia	Flavobacteriales	Cryomorphaceae	Crocinitomix	-
OTU_1091	16	Bacteria	Proteobacteria	Gammaproteobacteria	Pseudomonadales	Moraxellaceae	Acinetobacter	guillouiae
OTU_1092	16	Bacteria	Actinobacteria	Acidimicrobiia	Acidimicrobiales	-	-	-
OTU_95	15	Bacteria	Firmicutes	Clostridia	Clostridiales	Clostridiaceae	-	-
OTU_139	15	Bacteria	Proteobacteria	Alphaproteobacteria	Rhodospirillales	Rhodospirillaceae	Reyranella	massiliensis
OTU_158	15	Bacteria	Chloroflexi	Anaerolineae	Caldilineales	Caldilineaceae	Caldilinea	-
OTU_240	15	Bacteria	Proteobacteria	Gammaproteobacteria	Methylococcales	Methylococcaceae	Methylocaldum	-
OTU_257	15	Bacteria	Chloroflexi	Anaerolineae	Caldilineales	Caldilineaceae	Caldilinea	-
OTU_336	15	Bacteria	Proteobacteria	Gammaproteobacteria	Thiotrichales	Piscirickettsiaceae	-	-
OTU_341	15	Bacteria	Nitrospirae	Nitrospira	Nitrospirales	Nitrospiraceae	Nitrospira	-
OTU_346	15	Bacteria	Proteobacteria	Betaproteobacteria	Ellin6067	-	-	-
OTU_370	15	Bacteria	Chloroflexi	Anaerolineae	A31	S47	-	-
OTU_405	15	Bacteria	Proteobacteria	Deltaproteobacteria	-	-	-	-
OTU_413	15	Bacteria	Actinobacteria	Thermoleophilia	Solirubrobacterales	-	-	-
OTU_465	15	Bacteria	Gemmatimonadetes	Gemm-1	-	-	-	-
OTU_562	15	Bacteria	Proteobacteria	Deltaproteobacteria	Desulfovibrionales	Desulfomicrobiaceae	Desulfomicrobium	-
OTU_1115	15	Bacteria	Proteobacteria	Gammaproteobacteria	Xanthomonadales	Sinobacteraceae	-	-
OTU_1116	15	Bacteria	Actinobacteria	Acidimicrobiia	Acidimicrobiales	-	-	-
OTU_1117	15	Bacteria	Proteobacteria	Gammaproteobacteria	Xanthomonadales	Xanthomonadaceae	Pseudoxanthomonas	mexicana
OTU_1118	15	Bacteria	Bacteroidetes	[Saprospirae]	[Saprospirales]	Saprospiraceae	-	-
OTU_1120	15	Bacteria	Proteobacteria	Gammaproteobacteria	Xanthomonadales	Sinobacteraceae	-	-
OTU_1121	15	Bacteria	Chloroflexi	Anaerolineae	-	-	-	-
OTU_1122	15	Bacteria	Acidobacteria	[Chloracidobacteria]	PK29	-	-	-
OTU_1123	15	Bacteria	Proteobacteria	Betaproteobacteria	Burkholderiales	-	-	-
OTU_1124	15	Bacteria	Proteobacteria	Betaproteobacteria	Burkholderiales	Comamonadaceae	Methylibium	-
OTU_1125	15	Bacteria	Proteobacteria	Betaproteobacteria	Burkholderiales	Comamonadaceae	Rubrivivax	-
OTU_1127	15	Bacteria	Bacteroidetes	Flavobacteriia	Flavobacteriales	Flavobacteriaceae	Flavobacterium	-
OTU_1128	15	Bacteria	Planctomycetes	Planctomycetia	Planctomycetales	Planctomycetaceae	Planctomyces	-
OTU_1129	15	Bacteria	Actinobacteria	Acidimicrobiia	Acidimicrobiales	-	-	-
OTU_1130	15	Bacteria	Proteobacteria	Alphaproteobacteria	Rhizobiales	-	-	-
OTU_1131	15	Bacteria	Actinobacteria	Actinobacteria	Actinomycetales	Dietziaceae	Dietzia	-
OTU_1132	15	Bacteria	Bacteroidetes	[Saprospirae]	[Saprospirales]	Saprospiraceae	-	-
OTU_1133	15	Bacteria	Proteobacteria	Betaproteobacteria	Burkholderiales	Comamonadaceae	Rubrivivax	-
OTU_1134	15	Bacteria	Verrucomicrobia	Verrucomicrobiae	Verrucomicrobiales	Verrucomicrobiaceae	-	-
OTU_1159	15	Bacteria	Actinobacteria	Actinobacteria	-	-	-	-
OTU_1160	15	Bacteria	Firmicutes	Bacilli	Bacillales	Planococcaceae	-	-
OTU_1161	15	Bacteria	Proteobacteria	Alphaproteobacteria	Rhizobiales	Hyphomicrobiaceae	Rhodoplanes	-
OTU_1162	15	Bacteria	Nitrospirae	Nitrospira	Nitrospirales	[Thermodesulfovibrionaceae]	DCE29	-
OTU_1163	15	Bacteria	Spirochaetes	Spirochaetes	Spirochaetales	Spirochaetaceae	Treponema	-
OTU_1164	15	Bacteria	Acidobacteria	Solibacteres	Solibacterales	-	-	-
OTU_1165	15	Bacteria	Proteobacteria	Betaproteobacteria	Burkholderiales	Comamonadaceae	Methylibium	-
OTU_1168	15	Bacteria	Proteobacteria	Deltaproteobacteria	Desulfovibrionales	Desulfovibrionaceae	Desulfovibrio	mexicanus
OTU_1169	15	Bacteria	Bacteroidetes	[Saprospirae]	[Saprospirales]	Saprospiraceae	-	-
OTU_1170	15	Bacteria	Proteobacteria	Alphaproteobacteria	-	-	-	-
OTU_1171	15	Bacteria	Planctomycetes	Planctomycetia	Gemmatales	Gemmataceae	-	-
OTU_1172	15	Bacteria	Proteobacteria	Gammaproteobacteria	Xanthomonadales	Xanthomonadaceae	Dokdonella	-
OTU_1173	15	Bacteria	Bacteroidetes	Cytophagia	Cytophagales	Cytophagaceae	-	-
OTU_1175	15	Bacteria	Chloroflexi	Anaerolineae	SBR1031	A4b	-	-
OTU_1176	15	Bacteria	Bacteroidetes	Sphingobacteriia	Sphingobacteriales	Sphingobacteriaceae	-	-
OTU_1177	15	Bacteria	Proteobacteria	Alphaproteobacteria	Rhizobiales	Hyphomicrobiaceae	Hyphomicrobium	-
OTU_1178	15	Bacteria	Proteobacteria	Gammaproteobacteria	Xanthomonadales	Sinobacteraceae	-	-
OTU_1179	15	Bacteria	Firmicutes	Clostridia	Clostridiales	Veillonellaceae	-	-
OTU_1200	15	Bacteria	Proteobacteria	Betaproteobacteria	Rhodocyclales	Rhodocyclaceae	Sulfuritalea	-
OTU_1201	15	Bacteria	Chloroflexi	Anaerolineae	SBR1031	A4b	-	-
OTU_1202	15	Bacteria	Chloroflexi	Anaerolineae	SHA-20	-	-	-
OTU_1203	15	Bacteria	Actinobacteria	Actinobacteria	Bifidobacteriales	Bifidobacteriaceae	Bifidobacterium	adolescentis
OTU_1204	15	Bacteria	Chloroflexi	Anaerolineae	DRC31	-	-	-
OTU_1205	15	Bacteria	Chloroflexi	Anaerolineae	GCA004	-	-	-
OTU_1206	15	Bacteria	Chloroflexi	Anaerolineae	SHA-20	-	-	-
OTU_1209	15	Bacteria	Acidobacteria	Acidobacteria-6	iii1-15	-	-	-
OTU_1210	15	Bacteria	Proteobacteria	Alphaproteobacteria	Rhodospirillales	Rhodospirillaceae	Dongia	mobilis
OTU_1211	15	Bacteria	Chloroflexi	Anaerolineae	Anaerolineales	Anaerolinaceae	Anaerolinea	-
OTU_1212	15	Bacteria	Armatimonadetes	[Fimbriimonadia]	[Fimbriimonadales]	[Fimbriimonadaceae]	-	-
OTU_1213	15	Bacteria	Bacteroidetes	[Saprospirae]	[Saprospirales]	Saprospiraceae	-	-
OTU_1214	15	Bacteria	TM7	SC3	-	-	-	-
OTU_1215	15	Bacteria	Bacteroidetes	Flavobacteriia	Flavobacteriales	Cryomorphaceae	-	-
OTU_1216	15	Bacteria	Proteobacteria	Alphaproteobacteria	Sphingomonadales	Erythrobacteraceae	-	-
OTU_1217	15	Bacteria	Proteobacteria	Deltaproteobacteria	Syntrophobacterales	Syntrophobacteraceae	-	-
OTU_1218	15	Bacteria	Proteobacteria	Betaproteobacteria	Burkholderiales	Comamonadaceae	-	-
OTU_1219	15	Bacteria	Proteobacteria	Alphaproteobacteria	Rhodobacterales	Rhodobacteraceae	Rhodobacter	-
OTU_1220	15	Bacteria	NKB19	TSBW08	-	-	-	-
OTU_1221	15	Bacteria	Acidobacteria	Acidobacteria-6	CCU21	-	-	-
OTU_1222	15	Bacteria	Bacteroidetes	Bacteroidia	Bacteroidales	SB-1	-	-
OTU_1223	15	Bacteria	Bacteroidetes	[Saprospirae]	[Saprospirales]	Saprospiraceae	-	-
OTU_1224	15	Bacteria	Proteobacteria	Alphaproteobacteria	Rhodospirillales	Rhodospirillaceae	-	-
OTU_1225	15	Bacteria	Proteobacteria	Gammaproteobacteria	-	-	-	-
OTU_1226	15	Bacteria	Bacteroidetes	Flavobacteriia	Flavobacteriales	Cryomorphaceae	-	-
OTU_1227	15	Bacteria	Proteobacteria	Deltaproteobacteria	Myxococcales	-	-	-
OTU_1228	15	Bacteria	Proteobacteria	Betaproteobacteria	MND1	-	-	-
OTU_28	14	Bacteria	Proteobacteria	Alphaproteobacteria	Sphingomonadales	Sphingomonadaceae	Novosphingobium	-
OTU_128	14	Bacteria	Bacteroidetes	[Saprospirae]	[Saprospirales]	Chitinophagaceae	-	-
OTU_185	14	Bacteria	Proteobacteria	Alphaproteobacteria	Sphingomonadales	Sphingomonadaceae	Novosphingobium	-
OTU_324	14	Bacteria	Proteobacteria	Betaproteobacteria	Burkholderiales	Comamonadaceae	Hylemonella	-
OTU_348	14	Bacteria	Bacteroidetes	[Saprospirae]	[Saprospirales]	Saprospiraceae	-	-
OTU_356	14	Bacteria	Gemmatimonadetes	Gemmatimonadetes	-	-	-	-
OTU_373	14	Bacteria	Chloroflexi	Anaerolineae	Anaerolineales	Anaerolinaceae	-	-
OTU_424	14	Bacteria	Proteobacteria	Gammaproteobacteria	Xanthomonadales	Sinobacteraceae	-	-
OTU_434	14	Bacteria	Chloroflexi	Anaerolineae	A31	S47	-	-
OTU_437	14	Bacteria	Bacteroidetes	[Saprospirae]	[Saprospirales]	Saprospiraceae	-	-
OTU_784	14	Bacteria	Planctomycetes	Planctomycetia	Pirellulales	Pirellulaceae	-	-
OTU_813	14	Bacteria	Acidobacteria	Acidobacteria-6	iii1-15	RB40	-	-
OTU_860	14	Bacteria	Proteobacteria	Gammaproteobacteria	-	-	-	-
OTU_1256	14	Bacteria	Chloroflexi	Anaerolineae	Anaerolineales	Anaerolinaceae	Anaerolinea	-
OTU_1257	14	Bacteria	Chloroflexi	Anaerolineae	Caldilineales	Caldilineaceae	Caldilinea	-
OTU_1258	14	Bacteria	Proteobacteria	Betaproteobacteria	Nitrosomonadales	Nitrosomonadaceae	-	-
OTU_1259	14	Bacteria	Planctomycetes	Planctomycetia	Gemmatales	Gemmataceae	-	-
OTU_1260	14	Bacteria	Proteobacteria	Alphaproteobacteria	Caulobacterales	Caulobacteraceae	Caulobacter	-
OTU_1261	14	Bacteria	Bacteroidetes	Flavobacteriia	Flavobacteriales	-	-	-
OTU_1262	14	Bacteria	Proteobacteria	Gammaproteobacteria	HTCC2188	HTCC2089	-	-
OTU_1263	14	Bacteria	Proteobacteria	Alphaproteobacteria	Rhizobiales	Hyphomicrobiaceae	Hyphomicrobium	-
OTU_1264	14	Bacteria	Bacteroidetes	[Saprospirae]	[Saprospirales]	Chitinophagaceae	Flavihumibacter	-
OTU_1265	14	Bacteria	Bacteroidetes	[Saprospirae]	[Saprospirales]	-	-	-
OTU_1266	14	Bacteria	Proteobacteria	Gammaproteobacteria	Chromatiales	Chromatiaceae	-	-
OTU_1268	14	Bacteria	Bacteroidetes	[Saprospirae]	[Saprospirales]	Saprospiraceae	-	-
OTU_1270	14	Bacteria	Proteobacteria	Deltaproteobacteria	Myxococcales	-	-	-
OTU_1271	14	Bacteria	Actinobacteria	Thermoleophilia	Solirubrobacterales	-	-	-
OTU_1272	14	Bacteria	OP11	OP11-4	-	-	-	-
OTU_1273	14	Bacteria	Bacteroidetes	[Saprospirae]	[Saprospirales]	Saprospiraceae	-	-
OTU_1274	14	Bacteria	TM6	SJA-4	-	-	-	-
OTU_1275	14	Bacteria	Bacteroidetes	Cytophagia	Cytophagales	Cytophagaceae	-	-
OTU_1276	14	Bacteria	WS6	B142	-	-	-	-
OTU_1277	14	Bacteria	Acidobacteria	[Chloracidobacteria]	DS-100	-	-	-
OTU_1278	14	Bacteria	Actinobacteria	Acidimicrobiia	Acidimicrobiales	EB1017	-	-
OTU_1279	14	Bacteria	Proteobacteria	Alphaproteobacteria	Rhizobiales	Hyphomicrobiaceae	Hyphomicrobium	-
OTU_1311	14	Bacteria	Bacteroidetes	[Saprospirae]	[Saprospirales]	Chitinophagaceae	-	-
OTU_1312	14	Bacteria	Bacteroidetes	Sphingobacteriia	Sphingobacteriales	Sphingobacteriaceae	Pedobacter	-
OTU_1313	14	Bacteria	TM7	TM7-1	-	-	-	-
OTU_1314	14	Bacteria	Bacteroidetes	Sphingobacteriia	Sphingobacteriales	Sphingobacteriaceae	Sphingobacterium	faecium
OTU_1315	14	Bacteria	Chloroflexi	Anaerolineae	SJA-15	-	-	-
OTU_1316	14	Bacteria	Bacteroidetes	Flavobacteriia	Flavobacteriales	Flavobacteriaceae	Flavobacterium	-
OTU_1317	14	Bacteria	Proteobacteria	Betaproteobacteria	SC-I-84	-	-	-
OTU_1318	14	Bacteria	Proteobacteria	Deltaproteobacteria	Myxococcales	Nannocystaceae	Nannocystis	exedens
OTU_1319	14	Bacteria	Proteobacteria	Alphaproteobacteria	Rhizobiales	Hyphomicrobiaceae	Devosia	-
OTU_1320	14	Bacteria	Bacteroidetes	Bacteroidia	Bacteroidales	Porphyromonadaceae	Paludibacter	-
OTU_1321	14	Bacteria	-	-	-	-	-	-
OTU_1322	14	Bacteria	Proteobacteria	Gammaproteobacteria	Oceanospirillales	Halomonadaceae	Halomonas	phosphatis
OTU_1323	14	Bacteria	Proteobacteria	Gammaproteobacteria	Xanthomonadales	Sinobacteraceae	-	-
OTU_1324	14	Bacteria	Proteobacteria	Deltaproteobacteria	Desulfobacterales	Desulfobulbaceae	-	-
OTU_1325	14	Bacteria	Actinobacteria	Acidimicrobiia	Acidimicrobiales	EB1017	-	-
OTU_1326	14	Bacteria	Proteobacteria	Epsilonproteobacteria	Campylobacterales	Helicobacteraceae	Sulfurimonas	-
OTU_1327	14	Bacteria	Bacteroidetes	[Saprospirae]	[Saprospirales]	Chitinophagaceae	-	-
OTU_1328	14	Bacteria	Proteobacteria	Deltaproteobacteria	Desulfobacterales	Desulfobulbaceae	-	-
OTU_1329	14	Bacteria	Proteobacteria	Gammaproteobacteria	Xanthomonadales	Xanthomonadaceae	-	-
OTU_1330	14	Bacteria	OP8	-	-	-	-	-
OTU_1331	14	Bacteria	Proteobacteria	Betaproteobacteria	SC-I-84	-	-	-
OTU_1332	14	Bacteria	Acidobacteria	[Chloracidobacteria]	RB41	Ellin6075	-	-
OTU_1363	14	Bacteria	Bacteroidetes	Flavobacteriia	Flavobacteriales	Cryomorphaceae	-	-
OTU_1364	14	Bacteria	Verrucomicrobia	Verrucomicrobiae	Verrucomicrobiales	Verrucomicrobiaceae	-	-
OTU_1365	14	Bacteria	Proteobacteria	TA18	PHOS-HD29	-	-	-
OTU_1368	14	Bacteria	TM7	SC3	-	-	-	-
OTU_1369	14	Bacteria	Proteobacteria	Gammaproteobacteria	Thiotrichales	Piscirickettsiaceae	-	-
OTU_1370	14	Bacteria	Firmicutes	Clostridia	Clostridiales	[Acidaminobacteraceae]	Fusibacter	-
OTU_1371	14	Bacteria	Proteobacteria	Alphaproteobacteria	-	-	-	-
OTU_1372	14	Bacteria	Acidobacteria	Sva0725	Sva0725	-	-	-
OTU_1373	14	Bacteria	Nitrospirae	Nitrospira	Nitrospirales	Nitrospiraceae	Nitrospira	-
OTU_1374	14	Bacteria	OP8	-	-	-	-	-
OTU_1375	14	Bacteria	Bacteroidetes	Bacteroidia	Bacteroidales	Porphyromonadaceae	Macellibacteroides	fermentans
OTU_1376	14	Bacteria	Proteobacteria	Gammaproteobacteria	Xanthomonadales	Xanthomonadaceae	Pseudoxanthomonas	mexicana
OTU_1377	14	Bacteria	Firmicutes	Clostridia	Clostridiales	Peptostreptococcaceae	-	-
OTU_1378	14	Bacteria	Bacteroidetes	Sphingobacteriia	Sphingobacteriales	-	-	-
OTU_1379	14	Bacteria	Proteobacteria	Betaproteobacteria	Burkholderiales	Comamonadaceae	Methylibium	-
OTU_1380	14	Bacteria	Bacteroidetes	Bacteroidia	Bacteroidales	Marinilabiaceae	-	-
OTU_1381	14	Bacteria	Actinobacteria	Actinobacteria	Actinomycetales	-	-	-
OTU_1382	14	Bacteria	Proteobacteria	Betaproteobacteria	SC-I-84	-	-	-
OTU_1383	14	Bacteria	Proteobacteria	Betaproteobacteria	MND1	-	-	-
OTU_1384	14	Bacteria	Proteobacteria	TA18	CV90	-	-	-
OTU_32	13	Bacteria	Actinobacteria	Acidimicrobiia	Acidimicrobiales	Microthrixaceae	-	-
OTU_258	13	Bacteria	Proteobacteria	Betaproteobacteria	Rhodocyclales	Rhodocyclaceae	Azospira	-
OTU_274	13	Bacteria	Proteobacteria	Betaproteobacteria	SC-I-84	-	-	-
OTU_403	13	Bacteria	Bacteroidetes	[Saprospirae]	[Saprospirales]	Saprospiraceae	-	-
OTU_423	13	Bacteria	Bacteroidetes	Bacteroidia	Bacteroidales	-	-	-
OTU_498	13	Bacteria	Verrucomicrobia	Verrucomicrobiae	Verrucomicrobiales	Verrucomicrobiaceae	-	-
OTU_529	13	Bacteria	Proteobacteria	Epsilonproteobacteria	Campylobacterales	Campylobacteraceae	Arcobacter	cryaerophilus
OTU_610	13	Bacteria	Proteobacteria	Deltaproteobacteria	Desulfovibrionales	Desulfomicrobiaceae	Desulfomicrobium	-
OTU_617	13	Bacteria	Proteobacteria	Betaproteobacteria	Burkholderiales	-	-	-
OTU_664	13	Bacteria	Proteobacteria	Betaproteobacteria	Rhodocyclales	Rhodocyclaceae	Dok59	-
OTU_707	13	Bacteria	Bacteroidetes	[Saprospirae]	[Saprospirales]	Chitinophagaceae	-	-
OTU_731	13	Bacteria	TM7	TM7-3	-	-	-	-
OTU_1166	13	Bacteria	Chloroflexi	TK17	mle1-48	-	-	-
OTU_1414	13	Bacteria	Proteobacteria	Alphaproteobacteria	Rhizobiales	Hyphomicrobiaceae	Hyphomicrobium	-
OTU_1415	13	Bacteria	Chloroflexi	Anaerolineae	Anaerolineales	Anaerolinaceae	SHD-231	-
OTU_1416	13	Bacteria	Bacteroidetes	Bacteroidia	Bacteroidales	Porphyromonadaceae	Paludibacter	-
OTU_1417	13	Bacteria	Proteobacteria	Alphaproteobacteria	Sphingomonadales	-	-	-
OTU_1418	13	Bacteria	Proteobacteria	Gammaproteobacteria	Pseudomonadales	Pseudomonadaceae	Pseudomonas	-
OTU_1419	13	Bacteria	Proteobacteria	Deltaproteobacteria	Desulfobacterales	Desulfobacteraceae	-	-
OTU_1420	13	Bacteria	TM6	SJA-4	-	-	-	-
OTU_1421	13	Bacteria	Actinobacteria	Actinobacteria	Actinomycetales	Intrasporangiaceae	-	-
OTU_1423	13	Bacteria	Bacteroidetes	[Saprospirae]	[Saprospirales]	Saprospiraceae	-	-
OTU_1424	13	Bacteria	Bacteroidetes	Bacteroidia	Bacteroidales	Marinilabiaceae	-	-
OTU_1425	13	Bacteria	Bacteroidetes	[Saprospirae]	[Saprospirales]	Chitinophagaceae	-	-
OTU_1426	13	Bacteria	Proteobacteria	Deltaproteobacteria	Myxococcales	-	-	-
OTU_1429	13	Bacteria	Proteobacteria	Deltaproteobacteria	Desulfobacterales	Desulfobulbaceae	-	-
OTU_1430	13	Bacteria	MVP-21	-	-	-	-	-
OTU_1431	13	Bacteria	Chlorobi	BSV26	PK329	-	-	-
OTU_1432	13	Bacteria	Proteobacteria	Alphaproteobacteria	Rhizobiales	Hyphomicrobiaceae	Hyphomicrobium	-
OTU_1433	13	Bacteria	Acidobacteria	Solibacteres	Solibacterales	-	-	-
OTU_1434	13	Bacteria	Proteobacteria	Alphaproteobacteria	Rhodospirillales	Rhodospirillaceae	Dongia	mobilis
OTU_1435	13	Bacteria	Proteobacteria	Betaproteobacteria	Nitrosomonadales	Nitrosomonadaceae	-	-
OTU_1436	13	Bacteria	Actinobacteria	Actinobacteria	Actinomycetales	Actinomycetaceae	-	-
OTU_1473	13	Bacteria	TM7	TM7-1	-	-	-	-
OTU_1474	13	Bacteria	Proteobacteria	Gammaproteobacteria	Thiotrichales	Piscirickettsiaceae	-	-
OTU_1475	13	Bacteria	Proteobacteria	Betaproteobacteria	Burkholderiales	Comamonadaceae	Acidovorax	-
OTU_1476	13	Bacteria	Planctomycetes	Phycisphaerae	mle1-8	-	-	-
OTU_1477	13	Bacteria	Proteobacteria	Betaproteobacteria	Rhodocyclales	Rhodocyclaceae	-	-
OTU_1478	13	Bacteria	Planctomycetes	Planctomycetia	Gemmatales	Isosphaeraceae	-	-
OTU_1479	13	Bacteria	Bacteroidetes	[Saprospirae]	[Saprospirales]	Saprospiraceae	-	-
OTU_1480	13	Bacteria	Chloroflexi	Anaerolineae	SJA-15	-	-	-
OTU_1481	13	Bacteria	Planctomycetes	Planctomycetia	Pirellulales	Pirellulaceae	A17	-
OTU_1482	13	Bacteria	Proteobacteria	Alphaproteobacteria	Rhodospirillales	Rhodospirillaceae	-	-
OTU_1483	13	Bacteria	MVP-21	-	-	-	-	-
OTU_1484	13	Bacteria	Proteobacteria	Alphaproteobacteria	Caulobacterales	Caulobacteraceae	Caulobacter	-
OTU_1485	13	Bacteria	Proteobacteria	Gammaproteobacteria	Xanthomonadales	Xanthomonadaceae	-	-
OTU_1486	13	Bacteria	Proteobacteria	Gammaproteobacteria	Xanthomonadales	Xanthomonadaceae	-	-
OTU_1487	13	Bacteria	Proteobacteria	Deltaproteobacteria	Myxococcales	-	-	-
OTU_1488	13	Bacteria	Verrucomicrobia	Verrucomicrobiae	Verrucomicrobiales	Verrucomicrobiaceae	-	-
OTU_1489	13	Bacteria	Planctomycetes	Planctomycetia	Pirellulales	Pirellulaceae	-	-
OTU_1491	13	Bacteria	Proteobacteria	Deltaproteobacteria	Myxococcales	Polyangiaceae	-	-
OTU_1492	13	Bacteria	Bacteroidetes	[Saprospirae]	[Saprospirales]	Saprospiraceae	Haliscomenobacter	-
OTU_1493	13	Bacteria	Nitrospirae	Nitrospira	Nitrospirales	[Thermodesulfovibrionaceae]	DCE29	-
OTU_1494	13	Bacteria	OD1	ABY1	-	-	-	-
OTU_1495	13	Bacteria	Chloroflexi	Anaerolineae	Caldilineales	Caldilineaceae	-	-
OTU_1496	13	Bacteria	Chloroflexi	Anaerolineae	A31	S47	-	-
OTU_1497	13	Bacteria	Chloroflexi	Anaerolineae	SHA-20	-	-	-
OTU_1498	13	Bacteria	Chlorobi	Ignavibacteria	Ignavibacteriales	Ignavibacteriaceae	-	-
OTU_1499	13	Bacteria	Bacteroidetes	Flavobacteriia	Flavobacteriales	Cryomorphaceae	-	-
OTU_1500	13	Bacteria	Proteobacteria	Alphaproteobacteria	Rhizobiales	Hyphomicrobiaceae	Rhodoplanes	-
OTU_1501	13	Bacteria	TM6	SBRH58	-	-	-	-
OTU_1536	13	Bacteria	Verrucomicrobia	[Pedosphaerae]	[Pedosphaerales]	R4-41B	-	-
OTU_1537	13	Bacteria	Chloroflexi	Thermomicrobia	JG30-KF-CM45	-	-	-
OTU_1538	13	Bacteria	Proteobacteria	Betaproteobacteria	Rhodocyclales	Rhodocyclaceae	Azospira	-
OTU_1539	13	Bacteria	TM7	TM7-1	-	-	-	-
OTU_1540	13	Bacteria	Chloroflexi	Anaerolineae	SHA-20	-	-	-
OTU_1541	13	Bacteria	Proteobacteria	Gammaproteobacteria	Xanthomonadales	Xanthomonadaceae	Stenotrophomonas	-
OTU_1542	13	Bacteria	Acidobacteria	Acidobacteria-6	CCU21	-	-	-
OTU_1543	13	Bacteria	Bacteroidetes	-	-	-	-	-
OTU_1544	13	Bacteria	Proteobacteria	Deltaproteobacteria	Desulfobacterales	Desulfobulbaceae	-	-
OTU_1545	13	Bacteria	Proteobacteria	Deltaproteobacteria	Myxococcales	-	-	-
OTU_1546	13	Bacteria	Proteobacteria	Gammaproteobacteria	Xanthomonadales	Sinobacteraceae	-	-
OTU_1547	13	Bacteria	Proteobacteria	Betaproteobacteria	MND1	-	-	-
OTU_1548	13	Bacteria	Bacteroidetes	Sphingobacteriia	Sphingobacteriales	-	-	-
OTU_1549	13	Bacteria	Proteobacteria	Deltaproteobacteria	Myxococcales	Haliangiaceae	-	-
OTU_1550	13	Bacteria	Proteobacteria	Alphaproteobacteria	Rhodospirillales	Rhodospirillaceae	-	-
OTU_1552	13	Bacteria	WS6	B142	-	-	-	-
OTU_1553	13	Bacteria	Acidobacteria	Acidobacteria-6	iii1-15	mb2424	-	-
OTU_1554	13	Bacteria	Proteobacteria	Deltaproteobacteria	Myxococcales	-	-	-
OTU_1555	13	Bacteria	Planctomycetes	Planctomycetia	Gemmatales	Gemmataceae	-	-
OTU_1556	13	Bacteria	Proteobacteria	Deltaproteobacteria	Myxococcales	Haliangiaceae	-	-
OTU_1557	13	Bacteria	Proteobacteria	Deltaproteobacteria	Myxococcales	Nannocystaceae	Plesiocystis	-
OTU_1558	13	Bacteria	Chloroflexi	Anaerolineae	GCA004	-	-	-
OTU_1559	13	Bacteria	Proteobacteria	Alphaproteobacteria	Sphingomonadales	Sphingomonadaceae	Sphingomonas	wittichii
OTU_1560	13	Bacteria	Proteobacteria	Alphaproteobacteria	Rhodospirillales	Rhodospirillaceae	Reyranella	massiliensis
OTU_1561	13	Bacteria	Chloroflexi	Anaerolineae	Anaerolineales	Anaerolinaceae	SHD-231	-
OTU_1562	13	Bacteria	Proteobacteria	Betaproteobacteria	SC-I-84	-	-	-
OTU_1563	13	Bacteria	Planctomycetes	Planctomycetia	Pirellulales	Pirellulaceae	Pirellula	-
OTU_1564	13	Bacteria	Chlorobi	SJA-28	-	-	-	-
OTU_1565	13	Bacteria	Proteobacteria	Betaproteobacteria	MND1	-	-	-
OTU_1567	13	Bacteria	Proteobacteria	Gammaproteobacteria	Oceanospirillales	Hahellaceae	Hahella	-
OTU_1568	13	Bacteria	Proteobacteria	Alphaproteobacteria	Rhodobacterales	Hyphomonadaceae	-	-
OTU_1569	13	Bacteria	Bacteroidetes	Sphingobacteriia	Sphingobacteriales	-	-	-
OTU_1570	13	Bacteria	Spirochaetes	Spirochaetes	Spirochaetales	Spirochaetaceae	Treponema	-
OTU_1571	13	Bacteria	Proteobacteria	Deltaproteobacteria	Myxococcales	Polyangiaceae	-	-
OTU_1572	13	Bacteria	Chlorobi	SJA-28	-	-	-	-
OTU_1573	13	Bacteria	Planctomycetes	Planctomycetia	Pirellulales	Pirellulaceae	-	-
OTU_1574	13	Bacteria	Proteobacteria	Deltaproteobacteria	Myxococcales	Haliangiaceae	-	-
OTU_1575	13	Bacteria	Proteobacteria	Alphaproteobacteria	Rhizobiales	Phyllobacteriaceae	-	-
OTU_1576	13	Bacteria	Chlorobi	SJA-28	-	-	-	-
OTU_1577	13	Bacteria	Proteobacteria	TA18	CV90	-	-	-
OTU_231	12	Bacteria	Bacteroidetes	Flavobacteriia	Flavobacteriales	Flavobacteriaceae	Flavobacterium	-
OTU_245	12	Bacteria	Proteobacteria	Gammaproteobacteria	HTCC2188	-	-	-
OTU_284	12	Bacteria	Bacteroidetes	[Saprospirae]	[Saprospirales]	Saprospiraceae	-	-
OTU_290	12	Bacteria	Proteobacteria	Deltaproteobacteria	Myxococcales	OM27	-	-
OTU_433	12	Bacteria	Chloroflexi	Anaerolineae	A31	S47	-	-
OTU_1167	12	Bacteria	Bacteroidetes	[Saprospirae]	[Saprospirales]	Chitinophagaceae	-	-
OTU_1207	12	Bacteria	Bacteroidetes	Sphingobacteriia	Sphingobacteriales	-	-	-
OTU_1608	12	Bacteria	Bacteroidetes	Flavobacteriia	Flavobacteriales	Flavobacteriaceae	Flavobacterium	-
OTU_1609	12	Bacteria	Proteobacteria	Betaproteobacteria	Burkholderiales	-	-	-
OTU_1610	12	Bacteria	Bacteroidetes	Sphingobacteriia	Sphingobacteriales	-	-	-
OTU_1611	12	Bacteria	Bacteroidetes	[Saprospirae]	[Saprospirales]	Saprospiraceae	-	-
OTU_1612	12	Bacteria	Proteobacteria	Gammaproteobacteria	Pseudomonadales	Moraxellaceae	Acinetobacter	lwoffii
OTU_1613	12	Bacteria	Bacteroidetes	Sphingobacteriia	Sphingobacteriales	-	-	-
OTU_1614	12	Bacteria	Planctomycetes	Planctomycetia	Planctomycetales	Planctomycetaceae	Planctomyces	-
OTU_1615	12	Bacteria	Proteobacteria	Deltaproteobacteria	Desulfobacterales	Desulfobulbaceae	-	-
OTU_1616	12	Bacteria	Proteobacteria	Betaproteobacteria	Burkholderiales	Comamonadaceae	-	-
OTU_1618	12	Bacteria	Acidobacteria	Acidobacteria-6	iii1-15	RB40	-	-
OTU_1619	12	Bacteria	Acidobacteria	Sva0725	Sva0725	-	-	-
OTU_1620	12	Bacteria	Bacteroidetes	[Saprospirae]	[Saprospirales]	Saprospiraceae	-	-
OTU_1621	12	Bacteria	Verrucomicrobia	Opitutae	Opitutales	Opitutaceae	Opitutus	-
OTU_1622	12	Bacteria	Planctomycetes	Planctomycetia	Pirellulales	Pirellulaceae	Pirellula	-
OTU_1623	12	Bacteria	Chloroflexi	Anaerolineae	Anaerolineales	Anaerolinaceae	Anaerolinea	-
OTU_1624	12	Bacteria	Planctomycetes	Planctomycetia	Planctomycetales	Planctomycetaceae	Planctomyces	-
OTU_1625	12	Bacteria	Bacteroidetes	[Saprospirae]	[Saprospirales]	Chitinophagaceae	-	-
OTU_1626	12	Bacteria	Bacteroidetes	Sphingobacteriia	Sphingobacteriales	-	-	-
OTU_1627	12	Bacteria	Proteobacteria	Betaproteobacteria	SC-I-84	-	-	-
OTU_1628	12	Bacteria	Chloroflexi	Anaerolineae	SHA-20	-	-	-
OTU_1629	12	Bacteria	Planctomycetes	Planctomycetia	Pirellulales	Pirellulaceae	Pirellula	-
OTU_1630	12	Bacteria	WS3	PRR-12	Sediment-1	PRR-10	-	-
OTU_1631	12	Bacteria	Acidobacteria	Solibacteres	Solibacterales	AKIW659	-	-
OTU_1632	12	Bacteria	Acidobacteria	Acidobacteria-6	iii1-15	mb2424	-	-
OTU_1656	12	Bacteria	Proteobacteria	Deltaproteobacteria	Myxococcales	-	-	-
OTU_1657	12	Bacteria	Proteobacteria	Gammaproteobacteria	Enterobacteriales	Enterobacteriaceae	-	-
OTU_1658	12	Bacteria	Proteobacteria	Deltaproteobacteria	Myxococcales	-	-	-
OTU_1659	12	Bacteria	Proteobacteria	Gammaproteobacteria	Xanthomonadales	Xanthomonadaceae	Thermomonas	-
OTU_1660	12	Bacteria	TM7	TM7-1	-	-	-	-
OTU_1664	12	Bacteria	Proteobacteria	Gammaproteobacteria	Aeromonadales	Aeromonadaceae	Aeromonas	-
OTU_1665	12	Bacteria	Firmicutes	Clostridia	Clostridiales	[Mogibacteriaceae]	-	-
OTU_1666	12	Bacteria	Actinobacteria	Actinobacteria	Bifidobacteriales	Bifidobacteriaceae	Bifidobacterium	adolescentis
OTU_1667	12	Bacteria	TM7	SC3	-	-	-	-
OTU_1668	12	Bacteria	Proteobacteria	Gammaproteobacteria	Xanthomonadales	Sinobacteraceae	-	-
OTU_1669	12	Bacteria	Actinobacteria	Actinobacteria	Actinomycetales	Actinomycetaceae	-	-
OTU_1670	12	Bacteria	OD1	-	-	-	-	-
OTU_1671	12	Bacteria	Proteobacteria	Alphaproteobacteria	-	-	-	-
OTU_1672	12	Bacteria	Acidobacteria	Acidobacteria-6	iii1-15	-	-	-
OTU_1673	12	Bacteria	Acidobacteria	Acidobacteria-6	iii1-15	RB40	-	-
OTU_1674	12	Bacteria	Actinobacteria	Actinobacteria	Actinomycetales	Intrasporangiaceae	-	-
OTU_1675	12	Bacteria	Proteobacteria	Gammaproteobacteria	Xanthomonadales	Xanthomonadaceae	Aquimonas	voraii
OTU_1676	12	Bacteria	Bacteroidetes	-	-	-	-	-
OTU_1677	12	Bacteria	Bacteroidetes	Flavobacteriia	Flavobacteriales	Cryomorphaceae	-	-
OTU_1678	12	Bacteria	Chloroflexi	Anaerolineae	Anaerolineales	Anaerolinaceae	Anaerolinea	-
OTU_1679	12	Bacteria	Acidobacteria	Acidobacteria-6	CCU21	-	-	-
OTU_1680	12	Bacteria	Chloroflexi	Anaerolineae	-	-	-	-
OTU_1681	12	Bacteria	Planctomycetes	Planctomycetia	Planctomycetales	Planctomycetaceae	Planctomyces	-
OTU_1682	12	Bacteria	Bacteroidetes	Flavobacteriia	Flavobacteriales	Cryomorphaceae	-	-
OTU_1718	12	Bacteria	Chloroflexi	Anaerolineae	Caldilineales	Caldilineaceae	-	-
OTU_1719	12	Bacteria	Proteobacteria	Betaproteobacteria	Burkholderiales	Comamonadaceae	-	-
OTU_1720	12	Bacteria	Proteobacteria	Gammaproteobacteria	Thiotrichales	Piscirickettsiaceae	-	-
OTU_1721	12	Bacteria	-	-	-	-	-	-
OTU_1722	12	Bacteria	Proteobacteria	Alphaproteobacteria	Rhodobacterales	Rhodobacteraceae	Paracoccus	-
OTU_1723	12	Bacteria	Verrucomicrobia	Opitutae	Opitutales	Opitutaceae	Opitutus	-
OTU_1724	12	Bacteria	Chloroflexi	Anaerolineae	Caldilineales	Caldilineaceae	-	-
OTU_1725	12	Bacteria	TM7	-	-	-	-	-
OTU_1726	12	Bacteria	Chloroflexi	Anaerolineae	Caldilineales	Caldilineaceae	Caldilinea	-
OTU_1727	12	Bacteria	Chloroflexi	Anaerolineae	Anaerolineales	Anaerolinaceae	-	-
OTU_1728	12	Bacteria	Nitrospirae	Nitrospira	Nitrospirales	Nitrospiraceae	Nitrospira	-
OTU_1729	12	Bacteria	Chloroflexi	Anaerolineae	Caldilineales	Caldilineaceae	Caldilinea	-
OTU_1730	12	Bacteria	Proteobacteria	Deltaproteobacteria	Desulfobacterales	Desulfobacteraceae	-	-
OTU_1731	12	Bacteria	Chloroflexi	Anaerolineae	envOPS12	-	-	-
OTU_1732	12	Bacteria	Chloroflexi	Anaerolineae	SBR1031	A4b	-	-
OTU_1733	12	Bacteria	Proteobacteria	Betaproteobacteria	Nitrosomonadales	Nitrosomonadaceae	-	-
OTU_1734	12	Bacteria	Bacteroidetes	[Saprospirae]	[Saprospirales]	Saprospiraceae	-	-
OTU_1735	12	Bacteria	Spirochaetes	Spirochaetes	Spirochaetales	Spirochaetaceae	Treponema	-
OTU_1736	12	Bacteria	Planctomycetes	Planctomycetia	Gemmatales	Gemmataceae	-	-
OTU_1737	12	Bacteria	Proteobacteria	Alphaproteobacteria	Rhizobiales	-	-	-
OTU_1740	12	Bacteria	Proteobacteria	Gammaproteobacteria	Xanthomonadales	Sinobacteraceae	-	-
OTU_1741	12	Bacteria	Planctomycetes	Planctomycetia	Pirellulales	Pirellulaceae	-	-
OTU_1742	12	Bacteria	Acidobacteria	Solibacteres	Solibacterales	-	-	-
OTU_1743	12	Bacteria	Chloroflexi	Anaerolineae	Caldilineales	Caldilineaceae	-	-
OTU_1744	12	Bacteria	Proteobacteria	Alphaproteobacteria	Sphingomonadales	Erythrobacteraceae	-	-
OTU_1745	12	Bacteria	Planctomycetes	Planctomycetia	Planctomycetales	Planctomycetaceae	Planctomyces	-
OTU_25	11	Bacteria	Chloroflexi	Anaerolineae	SHA-20	-	-	-
OTU_38	11	Bacteria	Chloroflexi	Anaerolineae	SJA-15	-	-	-
OTU_107	11	Bacteria	Bacteroidetes	[Saprospirae]	[Saprospirales]	Saprospiraceae	-	-
OTU_154	11	Bacteria	Bacteroidetes	[Saprospirae]	[Saprospirales]	Saprospiraceae	-	-
OTU_176	11	Bacteria	Bacteroidetes	-	-	-	-	-
OTU_308	11	Bacteria	Bacteroidetes	[Saprospirae]	[Saprospirales]	Saprospiraceae	-	-
OTU_323	11	Bacteria	Bacteroidetes	Bacteroidia	Bacteroidales	SB-1	-	-
OTU_414	11	Bacteria	Bacteroidetes	[Saprospirae]	[Saprospirales]	Saprospiraceae	-	-
OTU_438	11	Bacteria	Proteobacteria	Gammaproteobacteria	-	-	-	-
OTU_448	11	Bacteria	Bacteroidetes	[Saprospirae]	[Saprospirales]	Chitinophagaceae	-	-
OTU_462	11	Bacteria	Bacteroidetes	[Saprospirae]	[Saprospirales]	Chitinophagaceae	-	-
OTU_466	11	Bacteria	Chloroflexi	Anaerolineae	Anaerolineales	Anaerolinaceae	Longilinea	-
OTU_528	11	Bacteria	Proteobacteria	Betaproteobacteria	ASSO-13	-	-	-
OTU_530	11	Bacteria	Actinobacteria	Actinobacteria	Actinomycetales	Dietziaceae	Dietzia	-
OTU_596	11	Bacteria	Bacteroidetes	[Saprospirae]	[Saprospirales]	Saprospiraceae	-	-
OTU_831	11	Bacteria	Proteobacteria	Gammaproteobacteria	Xanthomonadales	Xanthomonadaceae	Aquimonas	-
OTU_983	11	Bacteria	Proteobacteria	Betaproteobacteria	Burkholderiales	Comamonadaceae	-	-
OTU_1180	11	Bacteria	Acidobacteria	Acidobacteria-6	CCU21	-	-	-
OTU_1229	11	Bacteria	Proteobacteria	Deltaproteobacteria	Syntrophobacterales	Syntrophobacteraceae	-	-
OTU_1280	11	Bacteria	Bacteroidetes	Flavobacteriia	Flavobacteriales	-	-	-
OTU_1791	11	Bacteria	Bacteroidetes	[Saprospirae]	[Saprospirales]	Saprospiraceae	-	-
OTU_1792	11	Bacteria	Verrucomicrobia	Verrucomicrobiae	Verrucomicrobiales	Verrucomicrobiaceae	Verrucomicrobium	-
OTU_1793	11	Bacteria	Bacteroidetes	Flavobacteriia	Flavobacteriales	Cryomorphaceae	-	-
OTU_1794	11	Bacteria	Verrucomicrobia	Verrucomicrobiae	Verrucomicrobiales	Verrucomicrobiaceae	-	-
OTU_1795	11	Bacteria	Chloroflexi	Anaerolineae	Caldilineales	Caldilineaceae	Caldilinea	-
OTU_1796	11	Bacteria	Chloroflexi	Anaerolineae	Anaerolineales	Anaerolinaceae	T78	-
OTU_1797	11	Bacteria	Proteobacteria	Deltaproteobacteria	Myxococcales	-	-	-
OTU_1798	11	Bacteria	Proteobacteria	Alphaproteobacteria	Rhodobacterales	Rhodobacteraceae	Amaricoccus	-
OTU_1799	11	Bacteria	Proteobacteria	Deltaproteobacteria	Desulfovibrionales	Desulfovibrionaceae	Desulfovibrio	mexicanus
OTU_1800	11	Bacteria	Proteobacteria	TA18	PHOS-HD29	-	-	-
OTU_1801	11	Bacteria	Chloroflexi	Anaerolineae	SBR1031	A4b	-	-
OTU_1802	11	Bacteria	Acidobacteria	Acidobacteria-6	iii1-15	-	-	-
OTU_1803	11	Bacteria	TM7	SC3	-	-	-	-
OTU_1804	11	Bacteria	Firmicutes	Clostridia	Clostridiales	Clostridiaceae	Sarcina	-
OTU_1805	11	Bacteria	Proteobacteria	Deltaproteobacteria	Desulfobacterales	Desulfobacteraceae	-	-
OTU_1806	11	Bacteria	Planctomycetes	Planctomycetia	Planctomycetales	Planctomycetaceae	Planctomyces	-
OTU_1807	11	Bacteria	Acidobacteria	Solibacteres	Solibacterales	-	-	-
OTU_1808	11	Bacteria	Proteobacteria	Epsilonproteobacteria	Campylobacterales	Helicobacteraceae	Sulfurimonas	-
OTU_1809	11	Bacteria	Bacteroidetes	Sphingobacteriia	Sphingobacteriales	-	-	-
OTU_1810	11	Bacteria	Planctomycetes	Planctomycetia	Pirellulales	Pirellulaceae	-	-
OTU_1811	11	Bacteria	Proteobacteria	Alphaproteobacteria	Rhodobacterales	Hyphomonadaceae	Woodsholea	maritima
OTU_1812	11	Bacteria	Proteobacteria	Alphaproteobacteria	Rhizobiales	Hyphomicrobiaceae	Hyphomicrobium	-
OTU_1813	11	Bacteria	Verrucomicrobia	[Pedosphaerae]	[Pedosphaerales]	R4-41B	-	-
OTU_1814	11	Bacteria	Proteobacteria	Gammaproteobacteria	Alteromonadales	125ds10	-	-
OTU_1815	11	Bacteria	Planctomycetes	Planctomycetia	Pirellulales	Pirellulaceae	-	-
OTU_1816	11	Bacteria	Proteobacteria	Gammaproteobacteria	Methylococcales	Methylococcaceae	Methylocaldum	-
OTU_1849	11	Bacteria	Bacteroidetes	[Saprospirae]	[Saprospirales]	Saprospiraceae	-	-
OTU_1850	11	Bacteria	Planctomycetes	Planctomycetia	Pirellulales	Pirellulaceae	Pirellula	-
OTU_1851	11	Bacteria	Proteobacteria	Betaproteobacteria	Ellin6067	-	-	-
OTU_1852	11	Bacteria	Actinobacteria	Acidimicrobiia	Acidimicrobiales	-	-	-
OTU_1853	11	Bacteria	Chloroflexi	Anaerolineae	SBR1031	A4b	-	-
OTU_1854	11	Bacteria	Proteobacteria	Alphaproteobacteria	Rhodobacterales	Rhodobacteraceae	Rhodobacter	-
OTU_1855	11	Bacteria	Proteobacteria	Betaproteobacteria	Ellin6067	-	-	-
OTU_1856	11	Bacteria	WS3	PRR-12	LD1-PA13	-	-	-
OTU_1857	11	Bacteria	Planctomycetes	Phycisphaerae	WD2101	-	-	-
OTU_1858	11	Bacteria	Bacteroidetes	Sphingobacteriia	Sphingobacteriales	-	-	-
OTU_1859	11	Bacteria	Acidobacteria	[Chloracidobacteria]	DS-100	-	-	-
OTU_1860	11	Bacteria	Acidobacteria	[Chloracidobacteria]	RB41	Ellin6075	-	-
OTU_1861	11	Bacteria	Chloroflexi	Anaerolineae	Caldilineales	Caldilineaceae	-	-
OTU_1862	11	Bacteria	Proteobacteria	Betaproteobacteria	Burkholderiales	Comamonadaceae	Rubrivivax	-
OTU_1863	11	Bacteria	Bacteroidetes	[Saprospirae]	[Saprospirales]	-	-	-
OTU_1864	11	Bacteria	Chlorobi	OPB56	-	-	-	-
OTU_1865	11	Bacteria	Proteobacteria	Betaproteobacteria	Burkholderiales	Comamonadaceae	-	-
OTU_1866	11	Bacteria	Proteobacteria	Deltaproteobacteria	Myxococcales	-	-	-
OTU_1867	11	Bacteria	Bacteroidetes	Flavobacteriia	Flavobacteriales	Cryomorphaceae	-	-
OTU_1868	11	Bacteria	Proteobacteria	Epsilonproteobacteria	Campylobacterales	Helicobacteraceae	Sulfuricurvum	kujiense
OTU_1869	11	Bacteria	Planctomycetes	Planctomycetia	Pirellulales	Pirellulaceae	-	-
OTU_1870	11	Bacteria	Proteobacteria	Deltaproteobacteria	Myxococcales	-	-	-
OTU_1871	11	Bacteria	Chloroflexi	Anaerolineae	Caldilineales	Caldilineaceae	-	-
OTU_1872	11	Bacteria	Verrucomicrobia	[Pedosphaerae]	[Pedosphaerales]	auto67_4W	-	-
OTU_1873	11	Bacteria	Chlorobi	SJA-28	-	-	-	-
OTU_1875	11	Bacteria	Chlorobi	SJA-28	-	-	-	-
OTU_1876	11	Bacteria	Bacteroidetes	Bacteroidia	Bacteroidales	-	-	-
OTU_1877	11	Bacteria	Proteobacteria	Betaproteobacteria	-	-	-	-
OTU_1878	11	Bacteria	TM7	SC3	-	-	-	-
OTU_1879	11	Bacteria	Proteobacteria	Alphaproteobacteria	Rhodobacterales	Hyphomonadaceae	-	-
OTU_1880	11	Bacteria	OD1	Mb-NB09	-	-	-	-
OTU_1881	11	Bacteria	Acidobacteria	[Chloracidobacteria]	PK29	-	-	-
OTU_1882	11	Bacteria	Acidobacteria	Solibacteres	Solibacterales	-	-	-
OTU_1883	11	Bacteria	Planctomycetes	Planctomycetia	Planctomycetales	Planctomycetaceae	Planctomyces	-
OTU_1884	11	Bacteria	Chlamydiae	Chlamydiia	Chlamydiales	-	-	-
OTU_1919	11	Bacteria	Proteobacteria	Alphaproteobacteria	Rhizobiales	-	-	-
OTU_1920	11	Bacteria	Planctomycetes	Planctomycetia	Pirellulales	Pirellulaceae	Pirellula	-
OTU_1921	11	Bacteria	Proteobacteria	Alphaproteobacteria	Rhodospirillales	Rhodospirillaceae	-	-
OTU_1922	11	Bacteria	Proteobacteria	Betaproteobacteria	Rhodocyclales	Rhodocyclaceae	Azospira	restricta
OTU_1923	11	Bacteria	Proteobacteria	Alphaproteobacteria	Sphingomonadales	-	-	-
OTU_1924	11	Bacteria	TM7	TM7-1	-	-	-	-
OTU_1925	11	Bacteria	WS3	PRR-12	LD1-PA13	-	-	-
OTU_1926	11	Bacteria	Proteobacteria	Betaproteobacteria	Neisseriales	Neisseriaceae	-	-
OTU_1927	11	Bacteria	Proteobacteria	Deltaproteobacteria	Myxococcales	-	-	-
OTU_1928	11	Bacteria	Firmicutes	Clostridia	Clostridiales	Clostridiaceae	Sarcina	-
OTU_1929	11	Bacteria	Actinobacteria	Acidimicrobiia	Acidimicrobiales	C111	-	-
OTU_1930	11	Bacteria	Firmicutes	Clostridia	Clostridiales	Clostridiaceae	Sarcina	-
OTU_1931	11	Bacteria	Bacteroidetes	Bacteroidia	Bacteroidales	-	-	-
OTU_1933	11	Bacteria	Proteobacteria	Gammaproteobacteria	Xanthomonadales	Sinobacteraceae	-	-
OTU_1934	11	Bacteria	Verrucomicrobia	[Pedosphaerae]	[Pedosphaerales]	-	-	-
OTU_1935	11	Bacteria	Bacteroidetes	Flavobacteriia	Flavobacteriales	Cryomorphaceae	-	-
OTU_1936	11	Bacteria	Proteobacteria	Betaproteobacteria	Rhodocyclales	Rhodocyclaceae	Zoogloea	-
OTU_1937	11	Bacteria	Chlorobi	SJA-28	-	-	-	-
OTU_1938	11	Bacteria	Bacteroidetes	[Saprospirae]	[Saprospirales]	Chitinophagaceae	-	-
OTU_1939	11	Bacteria	Proteobacteria	Betaproteobacteria	Burkholderiales	Comamonadaceae	Rubrivivax	-
OTU_1940	11	Bacteria	Actinobacteria	Acidimicrobiia	Acidimicrobiales	-	-	-
OTU_1942	11	Bacteria	Chloroflexi	Anaerolineae	Caldilineales	Caldilineaceae	-	-
OTU_1943	11	Bacteria	Proteobacteria	Betaproteobacteria	Burkholderiales	-	-	-
OTU_1944	11	Bacteria	SBR1093	VHS-B5-50	-	-	-	-
OTU_1945	11	Bacteria	Acidobacteria	Acidobacteria-6	iii1-15	mb2424	-	-
OTU_1946	11	Bacteria	Acidobacteria	Acidobacteria-6	iii1-15	-	-	-
OTU_1947	11	Bacteria	Proteobacteria	Betaproteobacteria	Ellin6067	-	-	-
OTU_1948	11	Bacteria	Actinobacteria	Actinobacteria	Actinomycetales	Dermacoccaceae	Dermacoccus	-
OTU_1949	11	Bacteria	Proteobacteria	Alphaproteobacteria	Rhizobiales	-	-	-
OTU_1950	11	Bacteria	Proteobacteria	Epsilonproteobacteria	Campylobacterales	Helicobacteraceae	Sulfuricurvum	kujiense
OTU_1951	11	Bacteria	Proteobacteria	Betaproteobacteria	Rhodocyclales	Rhodocyclaceae	Sterolibacterium	-
OTU_1952	11	Bacteria	Bacteroidetes	Bacteroidia	Bacteroidales	-	-	-
OTU_1953	11	Bacteria	Spirochaetes	Spirochaetes	Spirochaetales	Spirochaetaceae	-	-
OTU_1954	11	Bacteria	Chloroflexi	Anaerolineae	-	-	-	-
OTU_1955	11	Bacteria	Proteobacteria	Deltaproteobacteria	Myxococcales	-	-	-
OTU_1956	11	Bacteria	Proteobacteria	Gammaproteobacteria	Methylococcales	Methylococcaceae	Methylocaldum	-
OTU_1957	11	Bacteria	Chloroflexi	Anaerolineae	Caldilineales	Caldilineaceae	-	-
OTU_45	10	Bacteria	Proteobacteria	Deltaproteobacteria	Syntrophobacterales	Syntrophaceae	Syntrophus	-
OTU_58	10	Bacteria	Proteobacteria	Betaproteobacteria	SC-I-84	-	-	-
OTU_83	10	Bacteria	Chloroflexi	Anaerolineae	Caldilineales	Caldilineaceae	-	-
OTU_229	10	Bacteria	Acidobacteria	Acidobacteria-6	iii1-15	mb2424	-	-
OTU_233	10	Bacteria	Chloroflexi	Anaerolineae	SBR1031	A4b	-	-
OTU_339	10	Bacteria	Bacteroidetes	-	-	-	-	-
OTU_452	10	Bacteria	Chlorobi	SJA-28	-	-	-	-
OTU_476	10	Bacteria	Bacteroidetes	-	-	-	-	-
OTU_572	10	Bacteria	Bacteroidetes	Sphingobacteriia	Sphingobacteriales	-	-	-
OTU_597	10	Bacteria	Planctomycetes	Planctomycetia	Planctomycetales	Planctomycetaceae	Planctomyces	-
OTU_803	10	Bacteria	Proteobacteria	Alphaproteobacteria	Rhodospirillales	Rhodospirillaceae	Dongia	mobilis
OTU_826	10	Bacteria	Proteobacteria	Gammaproteobacteria	Xanthomonadales	Sinobacteraceae	-	-
OTU_955	10	Bacteria	Proteobacteria	Deltaproteobacteria	Desulfovibrionales	Desulfomicrobiaceae	Desulfomicrobium	-
OTU_1083	10	Bacteria	TM6	SBRH58	-	-	-	-
OTU_1208	10	Bacteria	Actinobacteria	Actinobacteria	Actinomycetales	Actinomycetaceae	-	-
OTU_1230	10	Bacteria	TM7	TM7-1	-	-	-	-
OTU_1281	10	Bacteria	Armatimonadetes	Armatimonadia	Armatimonadales	Armatimonadaceae	-	-
OTU_1661	10	Bacteria	Bacteroidetes	Sphingobacteriia	Sphingobacteriales	-	-	-
OTU_1996	10	Bacteria	WS3	PRR-12	GN03	KSB4	-	-
OTU_1997	10	Bacteria	Proteobacteria	Deltaproteobacteria	Desulfobacterales	Desulfobulbaceae	-	-
OTU_1998	10	Bacteria	Proteobacteria	Betaproteobacteria	SC-I-84	-	-	-
OTU_1999	10	Bacteria	Planctomycetes	Planctomycetia	Pirellulales	Pirellulaceae	-	-
OTU_2000	10	Bacteria	Bacteroidetes	[Saprospirae]	[Saprospirales]	Saprospiraceae	-	-
OTU_2001	10	Bacteria	Proteobacteria	Betaproteobacteria	Burkholderiales	Comamonadaceae	Acidovorax	defluvii
OTU_2002	10	Bacteria	Planctomycetes	Planctomycetia	Pirellulales	Pirellulaceae	-	-
OTU_2003	10	Bacteria	Bacteroidetes	Flavobacteriia	Flavobacteriales	Cryomorphaceae	Crocinitomix	-
OTU_2004	10	Bacteria	Bacteroidetes	[Saprospirae]	[Saprospirales]	Chitinophagaceae	-	-
OTU_2005	10	Bacteria	Proteobacteria	Deltaproteobacteria	Myxococcales	-	-	-
OTU_2006	10	Bacteria	Proteobacteria	Deltaproteobacteria	Desulfobacterales	Desulfobulbaceae	-	-
OTU_2007	10	Bacteria	Acidobacteria	Acidobacteria-6	iii1-15	-	-	-
OTU_2008	10	Bacteria	Bacteroidetes	[Saprospirae]	[Saprospirales]	-	-	-
OTU_2009	10	Bacteria	TM7	TM7-1	-	-	-	-
OTU_2010	10	Bacteria	Firmicutes	Clostridia	Clostridiales	[Mogibacteriaceae]	Anaerovorax	-
OTU_2011	10	Bacteria	Firmicutes	Clostridia	Clostridiales	Clostridiaceae	Clostridium	celatum
OTU_2012	10	Bacteria	Proteobacteria	Betaproteobacteria	Burkholderiales	-	-	-
OTU_2013	10	Bacteria	Acidobacteria	Acidobacteria-6	iii1-15	RB40	-	-
OTU_2014	10	Bacteria	Firmicutes	Bacilli	Turicibacterales	Turicibacteraceae	Turicibacter	-
OTU_2015	10	Bacteria	Chlorobi	Ignavibacteria	Ignavibacteriales	Ignavibacteriaceae	-	-
OTU_2016	10	Bacteria	Firmicutes	Clostridia	Clostridiales	[Mogibacteriaceae]	Anaerovorax	-
OTU_2017	10	Bacteria	Proteobacteria	Gammaproteobacteria	Xanthomonadales	Xanthomonadaceae	Thermomonas	fusca
OTU_2018	10	Bacteria	Planctomycetes	Planctomycetia	Pirellulales	Pirellulaceae	-	-
OTU_2019	10	Bacteria	Proteobacteria	Alphaproteobacteria	Rhodobacterales	Rhodobacteraceae	Amaricoccus	-
OTU_2020	10	Bacteria	Verrucomicrobia	[Pedosphaerae]	[Pedosphaerales]	auto67_4W	-	-
OTU_2021	10	Bacteria	Verrucomicrobia	[Pedosphaerae]	[Pedosphaerales]	auto67_4W	-	-
OTU_2022	10	Bacteria	Acidobacteria	[Chloracidobacteria]	DS-100	-	-	-
OTU_2023	10	Bacteria	Planctomycetes	Phycisphaerae	mle1-8	-	-	-
OTU_2024	10	Bacteria	Proteobacteria	Gammaproteobacteria	Xanthomonadales	Xanthomonadaceae	-	-
OTU_2025	10	Bacteria	Proteobacteria	Betaproteobacteria	Rhodocyclales	Rhodocyclaceae	Azospira	restricta
OTU_2026	10	Bacteria	Bacteroidetes	Bacteroidia	Bacteroidales	-	-	-
OTU_2076	10	Bacteria	Proteobacteria	Gammaproteobacteria	Legionellales	-	-	-
OTU_2077	10	Bacteria	Actinobacteria	Acidimicrobiia	Acidimicrobiales	Microthrixaceae	-	-
OTU_2078	10	Bacteria	Planctomycetes	Planctomycetia	Planctomycetales	Planctomycetaceae	Planctomyces	-
OTU_2079	10	Bacteria	Bacteroidetes	[Saprospirae]	[Saprospirales]	Saprospiraceae	-	-
OTU_2080	10	Bacteria	Proteobacteria	Deltaproteobacteria	Myxococcales	Haliangiaceae	-	-
OTU_2081	10	Bacteria	Chloroflexi	Thermomicrobia	JG30-KF-CM45	-	-	-
OTU_2082	10	Bacteria	Bacteroidetes	Flavobacteriia	Flavobacteriales	[Weeksellaceae]	Chryseobacterium	-
OTU_2083	10	Bacteria	Chlorobi	SJA-28	-	-	-	-
OTU_2084	10	Bacteria	Proteobacteria	Deltaproteobacteria	Myxococcales	-	-	-
OTU_2085	10	Bacteria	Chloroflexi	Anaerolineae	Caldilineales	Caldilineaceae	Caldilinea	-
OTU_2086	10	Bacteria	Proteobacteria	Gammaproteobacteria	Pseudomonadales	Moraxellaceae	Acinetobacter	johnsonii
OTU_2087	10	Bacteria	Bacteroidetes	Flavobacteriia	Flavobacteriales	Cryomorphaceae	-	-
OTU_2088	10	Bacteria	GN02	GKS2-174	-	-	-	-
OTU_2089	10	Bacteria	Bacteroidetes	Sphingobacteriia	Sphingobacteriales	-	-	-
OTU_2090	10	Bacteria	Proteobacteria	Gammaproteobacteria	Legionellales	-	-	-
OTU_2091	10	Bacteria	Bacteroidetes	-	-	-	-	-
OTU_2092	10	Bacteria	Bacteroidetes	Bacteroidia	Bacteroidales	Rikenellaceae	Blvii28	-
OTU_2093	10	Bacteria	Proteobacteria	Alphaproteobacteria	Rickettsiales	-	-	-
OTU_2094	10	Bacteria	Proteobacteria	Gammaproteobacteria	Oceanospirillales	Halomonadaceae	Halomonas	phosphatis
OTU_2095	10	Bacteria	Bacteroidetes	[Saprospirae]	[Saprospirales]	Saprospiraceae	-	-
OTU_2097	10	Bacteria	Proteobacteria	Gammaproteobacteria	Xanthomonadales	Sinobacteraceae	-	-
OTU_2098	10	Bacteria	Firmicutes	Clostridia	Clostridiales	-	-	-
OTU_2099	10	Bacteria	Proteobacteria	Betaproteobacteria	Nitrosomonadales	Nitrosomonadaceae	-	-
OTU_2100	10	Bacteria	Chloroflexi	Anaerolineae	SBR1031	A4b	-	-
OTU_2101	10	Bacteria	Planctomycetes	Planctomycetia	Pirellulales	Pirellulaceae	-	-
OTU_2102	10	Bacteria	Actinobacteria	Acidimicrobiia	Acidimicrobiales	-	-	-
OTU_2103	10	Bacteria	Chlorobi	SJA-28	-	-	-	-
OTU_2104	10	Bacteria	Planctomycetes	Planctomycetia	Pirellulales	Pirellulaceae	-	-
OTU_2105	10	Bacteria	TM7	SC3	-	-	-	-
OTU_2106	10	Bacteria	Bacteroidetes	Bacteroidia	Bacteroidales	-	-	-
OTU_2107	10	Bacteria	Verrucomicrobia	Opitutae	Opitutales	Opitutaceae	Opitutus	-
OTU_2108	10	Bacteria	Bacteroidetes	[Saprospirae]	[Saprospirales]	Saprospiraceae	Haliscomenobacter	-
OTU_2154	10	Bacteria	Proteobacteria	Gammaproteobacteria	Methylococcales	Methylococcaceae	Methylocaldum	-
OTU_2155	10	Bacteria	Proteobacteria	Alphaproteobacteria	Rhizobiales	Hyphomicrobiaceae	Hyphomicrobium	-
OTU_2156	10	Bacteria	Proteobacteria	Gammaproteobacteria	Xanthomonadales	Xanthomonadaceae	Thermomonas	-
OTU_2157	10	Bacteria	Verrucomicrobia	Verrucomicrobiae	Verrucomicrobiales	Verrucomicrobiaceae	-	-
OTU_2158	10	Bacteria	Armatimonadetes	[Fimbriimonadia]	[Fimbriimonadales]	[Fimbriimonadaceae]	-	-
OTU_2159	10	Bacteria	Bacteroidetes	[Saprospirae]	[Saprospirales]	Chitinophagaceae	-	-
OTU_2160	10	Bacteria	Chloroflexi	Anaerolineae	Anaerolineales	Anaerolinaceae	-	-
OTU_2161	10	Bacteria	Proteobacteria	Betaproteobacteria	Hydrogenophilales	Hydrogenophilaceae	Thiobacillus	-
OTU_2162	10	Bacteria	Bacteroidetes	[Saprospirae]	[Saprospirales]	Saprospiraceae	Haliscomenobacter	-
OTU_2163	10	Bacteria	Proteobacteria	Deltaproteobacteria	Desulfobacterales	Desulfobulbaceae	Desulfobulbus	-
OTU_2164	10	Bacteria	Proteobacteria	Betaproteobacteria	SC-I-84	-	-	-
OTU_2165	10	Bacteria	Proteobacteria	Gammaproteobacteria	HOC36	-	-	-
OTU_2166	10	Bacteria	OP8	-	-	-	-	-
OTU_2167	10	Bacteria	Actinobacteria	Actinobacteria	Actinomycetales	-	-	-
OTU_2168	10	Bacteria	Proteobacteria	Alphaproteobacteria	Sphingomonadales	Sphingomonadaceae	Sphingopyxis	alaskensis
OTU_2169	10	Bacteria	Verrucomicrobia	Verrucomicrobiae	Verrucomicrobiales	Verrucomicrobiaceae	-	-
OTU_2170	10	Bacteria	Chloroflexi	Anaerolineae	DRC31	-	-	-
OTU_2171	10	Bacteria	Planctomycetes	C6	d113	-	-	-
OTU_2172	10	Bacteria	Bacteroidetes	Sphingobacteriia	Sphingobacteriales	-	-	-
OTU_2173	10	Bacteria	Bacteroidetes	Bacteroidia	Bacteroidales	-	-	-
OTU_2175	10	Bacteria	TM7	TM7-1	-	-	-	-
OTU_2176	10	Bacteria	Planctomycetes	Planctomycetia	Planctomycetales	Planctomycetaceae	Planctomyces	-
OTU_2177	10	Bacteria	Verrucomicrobia	Opitutae	Opitutales	Opitutaceae	Opitutus	-
OTU_2178	10	Bacteria	Bacteroidetes	-	-	-	-	-
OTU_2179	10	Bacteria	Proteobacteria	Gammaproteobacteria	Xanthomonadales	Xanthomonadaceae	-	-
OTU_2180	10	Bacteria	Chlorobi	-	-	-	-	-
OTU_2181	10	Bacteria	Bacteroidetes	Bacteroidia	Bacteroidales	-	-	-
OTU_2182	10	Bacteria	Chloroflexi	Anaerolineae	envOPS12	-	-	-
OTU_2183	10	Bacteria	Proteobacteria	Deltaproteobacteria	Myxococcales	-	-	-
OTU_2184	10	Bacteria	Planctomycetes	Planctomycetia	Planctomycetales	Planctomycetaceae	Planctomyces	-
OTU_2185	10	Bacteria	Proteobacteria	Epsilonproteobacteria	Campylobacterales	Campylobacteraceae	Arcobacter	-
OTU_2186	10	Bacteria	Bacteroidetes	[Saprospirae]	[Saprospirales]	Chitinophagaceae	Flavihumibacter	-
OTU_2187	10	Bacteria	Chloroflexi	Anaerolineae	Anaerolineales	Anaerolinaceae	SHD-231	-
OTU_2188	10	Bacteria	Proteobacteria	Betaproteobacteria	Rhodocyclales	Rhodocyclaceae	-	-
OTU_2189	10	Bacteria	Proteobacteria	Gammaproteobacteria	-	-	-	-
OTU_2190	10	Bacteria	Synergistetes	Synergistia	Synergistales	Dethiosulfovibrionaceae	PD-UASB-13	-
OTU_2191	10	Bacteria	GOUTA4	-	-	-	-	-
OTU_2192	10	Bacteria	Acidobacteria	Acidobacteria-6	iii1-15	-	-	-
OTU_2193	10	Bacteria	Proteobacteria	Deltaproteobacteria	Desulfobacterales	Desulfobacteraceae	-	-
OTU_2194	10	Bacteria	Proteobacteria	Deltaproteobacteria	NB1-j	-	-	-
OTU_65	9	Bacteria	Bacteroidetes	[Saprospirae]	[Saprospirales]	Saprospiraceae	-	-
OTU_197	9	Bacteria	Proteobacteria	Deltaproteobacteria	GW-28	-	-	-
OTU_223	9	Bacteria	Proteobacteria	Betaproteobacteria	Burkholderiales	Comamonadaceae	-	-
OTU_256	9	Bacteria	Cyanobacteria	4C0d-2	MLE1-12	-	-	-
OTU_332	9	Bacteria	Proteobacteria	Betaproteobacteria	-	-	-	-
OTU_570	9	Bacteria	Proteobacteria	Betaproteobacteria	ASSO-13	-	-	-
OTU_598	9	Bacteria	Firmicutes	Clostridia	Clostridiales	Clostridiaceae	SMB53	-
OTU_678	9	Bacteria	Bacteroidetes	Cytophagia	Cytophagales	Cytophagaceae	-	-
OTU_710	9	Bacteria	Actinobacteria	Acidimicrobiia	Acidimicrobiales	Microthrixaceae	-	-
OTU_1174	9	Bacteria	TM7	SC3	-	-	-	-
OTU_1181	9	Bacteria	Bacteroidetes	Flavobacteriia	Flavobacteriales	Cryomorphaceae	-	-
OTU_1427	9	Bacteria	Proteobacteria	Deltaproteobacteria	Syntrophobacterales	Syntrophobacteraceae	-	-
OTU_1437	9	Bacteria	Proteobacteria	Deltaproteobacteria	Myxococcales	-	-	-
OTU_1662	9	Bacteria	Chlorobi	OPB56	-	-	-	-
OTU_1738	9	Bacteria	GOUTA4	-	-	-	-	-
OTU_2251	9	Bacteria	Chlorobi	SJA-28	-	-	-	-
OTU_2252	9	Bacteria	Actinobacteria	Thermoleophilia	Solirubrobacterales	-	-	-
OTU_2253	9	Bacteria	Proteobacteria	Deltaproteobacteria	Myxococcales	Nannocystaceae	Nannocystis	exedens
OTU_2254	9	Bacteria	Proteobacteria	Deltaproteobacteria	Myxococcales	OM27	-	-
OTU_2255	9	Bacteria	Bacteroidetes	Bacteroidia	Bacteroidales	-	-	-
OTU_2256	9	Bacteria	Proteobacteria	Gammaproteobacteria	-	-	-	-
OTU_2257	9	Bacteria	Proteobacteria	Gammaproteobacteria	Xanthomonadales	Xanthomonadaceae	-	-
OTU_2258	9	Bacteria	Chloroflexi	Anaerolineae	Caldilineales	Caldilineaceae	-	-
OTU_2259	9	Bacteria	TM6	SJA-4	-	-	-	-
OTU_2260	9	Bacteria	Proteobacteria	Alphaproteobacteria	Sphingomonadales	Erythrobacteraceae	Erythrobacter	-
OTU_2261	9	Bacteria	Actinobacteria	Actinobacteria	Actinomycetales	Dietziaceae	Dietzia	-
OTU_2262	9	Bacteria	Chloroflexi	Anaerolineae	Caldilineales	Caldilineaceae	-	-
OTU_2263	9	Bacteria	Proteobacteria	Alphaproteobacteria	Rhizobiales	-	-	-
OTU_2264	9	Bacteria	TM7	TM7-1	-	-	-	-
OTU_2265	9	Bacteria	Proteobacteria	Alphaproteobacteria	-	-	-	-
OTU_2266	9	Bacteria	Verrucomicrobia	Opitutae	Opitutales	Opitutaceae	Opitutus	-
OTU_2267	9	Bacteria	Proteobacteria	Gammaproteobacteria	Methylococcales	Methylococcaceae	Methylocaldum	-
OTU_2268	9	Bacteria	Bacteroidetes	-	-	-	-	-
OTU_2269	9	Bacteria	Proteobacteria	Deltaproteobacteria	NB1-j	MND4	-	-
OTU_2270	9	Bacteria	Bacteroidetes	[Saprospirae]	[Saprospirales]	Saprospiraceae	-	-
OTU_2271	9	Bacteria	Bacteroidetes	[Saprospirae]	[Saprospirales]	Saprospiraceae	-	-
OTU_2272	9	Bacteria	Proteobacteria	Deltaproteobacteria	Myxococcales	-	-	-
OTU_2273	9	Bacteria	Acidobacteria	Holophagae	Holophagales	Holophagaceae	-	-
OTU_2274	9	Bacteria	Bacteroidetes	Flavobacteriia	Flavobacteriales	Flavobacteriaceae	Flavobacterium	-
OTU_2275	9	Bacteria	TM6	SJA-4	-	-	-	-
OTU_2276	9	Bacteria	Verrucomicrobia	[Pedosphaerae]	[Pedosphaerales]	-	-	-
OTU_2277	9	Bacteria	Proteobacteria	TA18	PHOS-HD29	-	-	-
OTU_2278	9	Bacteria	Verrucomicrobia	[Pedosphaerae]	[Pedosphaerales]	-	-	-
OTU_2279	9	Bacteria	Chlorobi	SJA-28	-	-	-	-
OTU_2280	9	Bacteria	Proteobacteria	Betaproteobacteria	-	-	-	-
OTU_2281	9	Bacteria	Proteobacteria	Deltaproteobacteria	Syntrophobacterales	Syntrophobacteraceae	-	-
OTU_2282	9	Bacteria	Proteobacteria	Alphaproteobacteria	Rhodospirillales	Rhodospirillaceae	-	-
OTU_2283	9	Bacteria	Bacteroidetes	Flavobacteriia	Flavobacteriales	Cryomorphaceae	Crocinitomix	-
OTU_2284	9	Bacteria	TM7	-	-	-	-	-
OTU_2325	9	Bacteria	Proteobacteria	Deltaproteobacteria	Myxococcales	-	-	-
OTU_2326	9	Bacteria	Chloroflexi	Anaerolineae	Anaerolineales	Anaerolinaceae	-	-
OTU_2327	9	Bacteria	Bacteroidetes	Bacteroidia	Bacteroidales	-	-	-
OTU_2328	9	Bacteria	Firmicutes	Clostridia	Clostridiales	[Acidaminobacteraceae]	Fusibacter	-
OTU_2329	9	Bacteria	Proteobacteria	Deltaproteobacteria	NB1-j	MND4	-	-
OTU_2330	9	Bacteria	Actinobacteria	Acidimicrobiia	Acidimicrobiales	-	-	-
OTU_2331	9	Bacteria	Planctomycetes	Planctomycetia	Pirellulales	Pirellulaceae	-	-
OTU_2332	9	Bacteria	Bacteroidetes	[Saprospirae]	[Saprospirales]	Saprospiraceae	-	-
OTU_2333	9	Bacteria	Acidobacteria	Holophagae	Holophagales	Holophagaceae	-	-
OTU_2334	9	Bacteria	Proteobacteria	Gammaproteobacteria	Legionellales	Coxiellaceae	-	-
OTU_2335	9	Bacteria	Planctomycetes	Planctomycetia	Gemmatales	Gemmataceae	-	-
OTU_2336	9	Bacteria	Proteobacteria	Betaproteobacteria	Burkholderiales	Comamonadaceae	Methylibium	-
OTU_2337	9	Bacteria	Proteobacteria	Deltaproteobacteria	Desulfobacterales	Desulfobacteraceae	-	-
OTU_2338	9	Bacteria	Chloroflexi	Anaerolineae	Caldilineales	Caldilineaceae	-	-
OTU_2339	9	Bacteria	Acidobacteria	Solibacteres	Solibacterales	-	-	-
OTU_2340	9	Bacteria	Proteobacteria	Alphaproteobacteria	Rhodobacterales	Rhodobacteraceae	Rhodobacter	-
OTU_2341	9	Bacteria	Bacteroidetes	[Saprospirae]	[Saprospirales]	Saprospiraceae	-	-
OTU_2342	9	Bacteria	Chlorobi	-	-	-	-	-
OTU_2343	9	Bacteria	Chlorobi	-	-	-	-	-
OTU_2344	9	Bacteria	Acidobacteria	Holophagae	Holophagales	Holophagaceae	-	-
OTU_2345	9	Bacteria	Chlorobi	SJA-28	-	-	-	-
OTU_2346	9	Bacteria	Proteobacteria	Betaproteobacteria	Rhodocyclales	Rhodocyclaceae	Propionivibrio	-
OTU_2347	9	Bacteria	Bacteroidetes	Flavobacteriia	Flavobacteriales	-	-	-
OTU_2348	9	Bacteria	Proteobacteria	Gammaproteobacteria	-	-	-	-
OTU_2349	9	Bacteria	Bacteroidetes	Flavobacteriia	Flavobacteriales	Flavobacteriaceae	Flavobacterium	-
OTU_2350	9	Bacteria	Acidobacteria	Sva0725	Sva0725	-	-	-
OTU_2351	9	Bacteria	Verrucomicrobia	[Pedosphaerae]	[Pedosphaerales]	auto67_4W	-	-
OTU_2352	9	Bacteria	Chloroflexi	Anaerolineae	GCA004	-	-	-
OTU_2353	9	Bacteria	Actinobacteria	Actinobacteria	Actinomycetales	Mycobacteriaceae	Mycobacterium	-
OTU_2354	9	Bacteria	Nitrospirae	Nitrospira	Nitrospirales	Nitrospiraceae	Nitrospira	-
OTU_2355	9	Bacteria	Proteobacteria	Deltaproteobacteria	Myxococcales	-	-	-
OTU_2356	9	Bacteria	Chloroflexi	Anaerolineae	envOPS12	-	-	-
OTU_2357	9	Bacteria	Actinobacteria	Thermoleophilia	Gaiellales	Gaiellaceae	-	-
OTU_2358	9	Bacteria	TM7	-	-	-	-	-
OTU_2359	9	Bacteria	Proteobacteria	Gammaproteobacteria	Xanthomonadales	Xanthomonadaceae	-	-
OTU_2360	9	Bacteria	Bacteroidetes	[Saprospirae]	[Saprospirales]	Saprospiraceae	-	-
OTU_2361	9	Bacteria	Bacteroidetes	Flavobacteriia	Flavobacteriales	Cryomorphaceae	-	-
OTU_2362	9	Bacteria	Verrucomicrobia	Verrucomicrobiae	Verrucomicrobiales	Verrucomicrobiaceae	-	-
OTU_2407	9	Bacteria	Bacteroidetes	Bacteroidia	Bacteroidales	-	-	-
OTU_2408	9	Bacteria	TM7	TM7-1	-	-	-	-
OTU_2409	9	Bacteria	Chloroflexi	Anaerolineae	Anaerolineales	Anaerolinaceae	-	-
OTU_2410	9	Bacteria	Proteobacteria	Betaproteobacteria	Rhodocyclales	Rhodocyclaceae	Thauera	-
OTU_2411	9	Bacteria	OP11	WCHB1-64	d153	-	-	-
OTU_2412	9	Bacteria	Proteobacteria	Gammaproteobacteria	-	-	-	-
OTU_2413	9	Bacteria	Proteobacteria	Gammaproteobacteria	Xanthomonadales	Xanthomonadaceae	Aquimonas	-
OTU_2414	9	Bacteria	Proteobacteria	Alphaproteobacteria	Rhodobacterales	Rhodobacteraceae	Paracoccus	-
OTU_2415	9	Bacteria	Chloroflexi	Anaerolineae	Caldilineales	Caldilineaceae	-	-
OTU_2416	9	Bacteria	Bacteroidetes	[Saprospirae]	[Saprospirales]	Saprospiraceae	-	-
OTU_2417	9	Bacteria	Proteobacteria	Betaproteobacteria	Nitrosomonadales	Nitrosomonadaceae	-	-
OTU_2419	9	Bacteria	Proteobacteria	Deltaproteobacteria	NB1-j	-	-	-
OTU_2420	9	Bacteria	Actinobacteria	Actinobacteria	Actinomycetales	-	-	-
OTU_2421	9	Bacteria	Chloroflexi	Anaerolineae	Anaerolineales	Anaerolinaceae	Anaerolinea	-
OTU_2422	9	Bacteria	TM7	TM7-1	-	-	-	-
OTU_2423	9	Bacteria	OP11	WCHB1-64	d153	-	-	-
OTU_2424	9	Bacteria	Proteobacteria	Deltaproteobacteria	Syntrophobacterales	Syntrophaceae	Syntrophus	-
OTU_2425	9	Bacteria	Proteobacteria	Betaproteobacteria	SC-I-84	-	-	-
OTU_2426	9	Bacteria	Firmicutes	Clostridia	Clostridiales	[Acidaminobacteraceae]	Fusibacter	-
OTU_2427	9	Bacteria	Bacteroidetes	Sphingobacteriia	Sphingobacteriales	-	-	-
OTU_2428	9	Bacteria	Proteobacteria	Deltaproteobacteria	Myxococcales	Polyangiaceae	-	-
OTU_2429	9	Bacteria	TM7	TM7-1	-	-	-	-
OTU_2430	9	Bacteria	Proteobacteria	Gammaproteobacteria	Xanthomonadales	Xanthomonadaceae	Pseudoxanthomonas	mexicana
OTU_2431	9	Bacteria	Chlorobi	Ignavibacteria	Ignavibacteriales	Ignavibacteriaceae	-	-
OTU_2432	9	Bacteria	Chlorobi	BSV26	PK329	-	-	-
OTU_2433	9	Bacteria	Proteobacteria	Alphaproteobacteria	Rhodospirillales	Rhodospirillaceae	Stella	-
OTU_2434	9	Bacteria	Bacteroidetes	[Saprospirae]	[Saprospirales]	Saprospiraceae	-	-
OTU_2435	9	Bacteria	Proteobacteria	Alphaproteobacteria	Rhodospirillales	Rhodospirillaceae	Reyranella	massiliensis
OTU_2436	9	Bacteria	Bacteroidetes	[Saprospirae]	[Saprospirales]	Saprospiraceae	-	-
OTU_2437	9	Bacteria	Proteobacteria	Betaproteobacteria	Rhodocyclales	Rhodocyclaceae	Zoogloea	-
OTU_2438	9	Bacteria	Bacteroidetes	[Saprospirae]	[Saprospirales]	Saprospiraceae	-	-
OTU_2439	9	Bacteria	Bacteroidetes	Flavobacteriia	Flavobacteriales	Flavobacteriaceae	Flavobacterium	-
OTU_2440	9	Bacteria	Bacteroidetes	[Saprospirae]	[Saprospirales]	Saprospiraceae	-	-
OTU_2441	9	Bacteria	Bacteroidetes	[Saprospirae]	[Saprospirales]	Chitinophagaceae	Niabella	-
OTU_2442	9	Bacteria	-	-	-	-	-	-
OTU_2443	9	Bacteria	Chlamydiae	Chlamydiia	Chlamydiales	-	-	-
OTU_2444	9	Bacteria	Chlorobi	SJA-28	-	-	-	-
OTU_2445	9	Bacteria	Proteobacteria	Gammaproteobacteria	Xanthomonadales	Sinobacteraceae	-	-
OTU_2446	9	Bacteria	Proteobacteria	Alphaproteobacteria	Rhizobiales	Hyphomicrobiaceae	Hyphomicrobium	-
OTU_2447	9	Bacteria	TM7	TM7-1	-	-	-	-
OTU_2448	9	Bacteria	Proteobacteria	Betaproteobacteria	Burkholderiales	Burkholderiaceae	-	-
OTU_2449	9	Bacteria	Proteobacteria	Alphaproteobacteria	Rhizobiales	Hyphomicrobiaceae	Hyphomicrobium	-
OTU_2450	9	Bacteria	Chloroflexi	Anaerolineae	-	-	-	-
OTU_2451	9	Bacteria	Actinobacteria	Actinobacteria	Actinomycetales	Nocardioidaceae	-	-
OTU_2452	9	Bacteria	Bacteroidetes	Bacteroidia	Bacteroidales	-	-	-
OTU_2453	9	Bacteria	Bacteroidetes	[Saprospirae]	[Saprospirales]	Chitinophagaceae	-	-
OTU_40	8	Bacteria	Proteobacteria	Gammaproteobacteria	HOC36	-	-	-
OTU_239	8	Bacteria	Bacteroidetes	Bacteroidia	Bacteroidales	-	-	-
OTU_310	8	Bacteria	Proteobacteria	Gammaproteobacteria	Chromatiales	Chromatiaceae	Allochromatium	-
OTU_326	8	Bacteria	TM7	TM7-1	-	-	-	-
OTU_637	8	Bacteria	Proteobacteria	Deltaproteobacteria	Desulfovibrionales	Desulfomicrobiaceae	Desulfomicrobium	-
OTU_679	8	Bacteria	Spirochaetes	[Leptospirae]	[Leptospirales]	Sediment-4	SJA-88	-
OTU_956	8	Bacteria	Bacteroidetes	Bacteroidia	Bacteroidales	-	-	-
OTU_1045	8	Bacteria	Proteobacteria	Betaproteobacteria	Burkholderiales	-	-	-
OTU_1119	8	Bacteria	Proteobacteria	Gammaproteobacteria	-	-	-	-
OTU_1333	8	Bacteria	Proteobacteria	Gammaproteobacteria	34P16	-	-	-
OTU_1334	8	Bacteria	Planctomycetes	Planctomycetia	Gemmatales	Gemmataceae	Gemmata	-
OTU_1367	8	Bacteria	Proteobacteria	Betaproteobacteria	Burkholderiales	Comamonadaceae	-	-
OTU_1422	8	Bacteria	Proteobacteria	Betaproteobacteria	Burkholderiales	Comamonadaceae	-	-
OTU_1874	8	Bacteria	Bacteroidetes	Sphingobacteriia	Sphingobacteriales	-	-	-
OTU_2502	8	Bacteria	Bacteroidetes	Flavobacteriia	Flavobacteriales	[Weeksellaceae]	Chryseobacterium	-
OTU_2503	8	Bacteria	Actinobacteria	Actinobacteria	Actinomycetales	Gordoniaceae	Gordonia	-
OTU_2504	8	Bacteria	Planctomycetes	Planctomycetia	Planctomycetales	Planctomycetaceae	Planctomyces	-
OTU_2505	8	Bacteria	Bacteroidetes	Flavobacteriia	Flavobacteriales	Flavobacteriaceae	Flavobacterium	-
OTU_2506	8	Bacteria	Acidobacteria	[Chloracidobacteria]	PK29	-	-	-
OTU_2507	8	Bacteria	Proteobacteria	Gammaproteobacteria	-	-	-	-
OTU_2508	8	Bacteria	Synergistetes	Synergistia	Synergistales	Dethiosulfovibrionaceae	PD-UASB-13	-
OTU_2509	8	Bacteria	Proteobacteria	Deltaproteobacteria	Myxococcales	-	-	-
OTU_2510	8	Bacteria	Bacteroidetes	Sphingobacteriia	Sphingobacteriales	Sphingobacteriaceae	-	-
OTU_2511	8	Bacteria	TM7	TM7-1	-	-	-	-
OTU_2512	8	Bacteria	Bacteroidetes	[Saprospirae]	[Saprospirales]	Chitinophagaceae	-	-
OTU_2513	8	Bacteria	Bacteroidetes	Flavobacteriia	Flavobacteriales	Flavobacteriaceae	Flavobacterium	-
OTU_2514	8	Bacteria	Bacteroidetes	[Saprospirae]	[Saprospirales]	Chitinophagaceae	Niabella	-
OTU_2516	8	Bacteria	Actinobacteria	Acidimicrobiia	Acidimicrobiales	-	-	-
OTU_2517	8	Bacteria	Proteobacteria	Alphaproteobacteria	Sphingomonadales	-	-	-
OTU_2518	8	Bacteria	Bacteroidetes	Bacteroidia	Bacteroidales	-	-	-
OTU_2519	8	Bacteria	TM7	-	-	-	-	-
OTU_2520	8	Bacteria	Proteobacteria	Alphaproteobacteria	Rhizobiales	Hyphomicrobiaceae	Hyphomicrobium	-
OTU_2521	8	Bacteria	Proteobacteria	Deltaproteobacteria	Myxococcales	Nannocystaceae	Plesiocystis	-
OTU_2522	8	Bacteria	Verrucomicrobia	[Pedosphaerae]	[Pedosphaerales]	-	-	-
OTU_2523	8	Bacteria	Proteobacteria	Gammaproteobacteria	Xanthomonadales	Sinobacteraceae	-	-
OTU_2524	8	Bacteria	TM7	TM7-1	-	-	-	-
OTU_2525	8	Bacteria	OD1	ABY1	-	-	-	-
OTU_2526	8	Bacteria	Planctomycetes	Planctomycetia	Planctomycetales	Planctomycetaceae	Planctomyces	-
OTU_2527	8	Bacteria	Planctomycetes	Planctomycetia	Planctomycetales	Planctomycetaceae	Planctomyces	-
OTU_2528	8	Bacteria	Bacteroidetes	[Saprospirae]	[Saprospirales]	Chitinophagaceae	-	-
OTU_2529	8	Bacteria	Acidobacteria	Solibacteres	Solibacterales	-	-	-
OTU_2530	8	Bacteria	Proteobacteria	Alphaproteobacteria	-	-	-	-
OTU_2531	8	Bacteria	TM7	TM7-1	-	-	-	-
OTU_2532	8	Bacteria	Chloroflexi	Anaerolineae	Anaerolineales	Anaerolinaceae	SHD-231	-
OTU_2533	8	Bacteria	Proteobacteria	Gammaproteobacteria	Xanthomonadales	Xanthomonadaceae	-	-
OTU_2534	8	Bacteria	Planctomycetes	Planctomycetia	Planctomycetales	Planctomycetaceae	Planctomyces	-
OTU_2535	8	Bacteria	Chloroflexi	Ellin6529	-	-	-	-
OTU_2536	8	Bacteria	Bacteroidetes	-	-	-	-	-
OTU_2537	8	Bacteria	Planctomycetes	Planctomycetia	Pirellulales	Pirellulaceae	-	-
OTU_2538	8	Bacteria	Acidobacteria	Acidobacteria-6	iii1-15	-	-	-
OTU_2539	8	Bacteria	Proteobacteria	Alphaproteobacteria	Rhizobiales	-	-	-
OTU_2540	8	Bacteria	Proteobacteria	Gammaproteobacteria	Legionellales	Coxiellaceae	-	-
OTU_2541	8	Bacteria	Chloroflexi	Anaerolineae	Anaerolineales	Anaerolinaceae	-	-
OTU_2542	8	Bacteria	Proteobacteria	Gammaproteobacteria	Oceanospirillales	Hahellaceae	Hahella	-
OTU_2543	8	Bacteria	Chloroflexi	Anaerolineae	envOPS12	-	-	-
OTU_2544	8	Bacteria	Proteobacteria	Alphaproteobacteria	Rhizobiales	-	-	-
OTU_2545	8	Bacteria	Proteobacteria	Betaproteobacteria	Ellin6067	-	-	-
OTU_2546	8	Bacteria	Bacteroidetes	Flavobacteriia	Flavobacteriales	-	-	-
OTU_2547	8	Bacteria	Proteobacteria	Alphaproteobacteria	-	-	-	-
OTU_2548	8	Bacteria	Bacteroidetes	Flavobacteriia	Flavobacteriales	Flavobacteriaceae	-	-
OTU_2604	8	Bacteria	OP11	WCHB1-64	d153	-	-	-
OTU_2605	8	Bacteria	Proteobacteria	Betaproteobacteria	SC-I-84	-	-	-
OTU_2606	8	Bacteria	Proteobacteria	Deltaproteobacteria	Bdellovibrionales	Bdellovibrionaceae	Bdellovibrio	-
OTU_2607	8	Bacteria	Chlorobi	Ignavibacteria	Ignavibacteriales	Ignavibacteriaceae	-	-
OTU_2608	8	Bacteria	Acidobacteria	[Chloracidobacteria]	RB41	Ellin6075	-	-
OTU_2609	8	Bacteria	Chloroflexi	Anaerolineae	SHA-20	-	-	-
OTU_2610	8	Bacteria	Proteobacteria	Deltaproteobacteria	Myxococcales	Haliangiaceae	-	-
OTU_2611	8	Bacteria	Chloroflexi	TK17	mle1-48	-	-	-
OTU_2612	8	Bacteria	Proteobacteria	Alphaproteobacteria	-	-	-	-
OTU_2613	8	Bacteria	OD1	Mb-NB09	-	-	-	-
OTU_2614	8	Bacteria	Planctomycetes	Planctomycetia	Planctomycetales	Planctomycetaceae	Planctomyces	-
OTU_2615	8	Bacteria	Bacteroidetes	Bacteroidia	Bacteroidales	-	-	-
OTU_2616	8	Bacteria	Bacteroidetes	Sphingobacteriia	Sphingobacteriales	-	-	-
OTU_2617	8	Bacteria	Bacteroidetes	Flavobacteriia	Flavobacteriales	Cryomorphaceae	-	-
OTU_2618	8	Bacteria	Proteobacteria	Deltaproteobacteria	Myxococcales	-	-	-
OTU_2619	8	Bacteria	Bacteroidetes	Bacteroidia	Bacteroidales	-	-	-
OTU_2620	8	Bacteria	Bacteroidetes	Bacteroidia	Bacteroidales	SB-1	-	-
OTU_2621	8	Bacteria	TM7	TM7-1	-	-	-	-
OTU_2622	8	Bacteria	-	-	-	-	-	-
OTU_2623	8	Bacteria	Bacteroidetes	Flavobacteriia	Flavobacteriales	Flavobacteriaceae	Flavobacterium	-
OTU_2625	8	Bacteria	Proteobacteria	Deltaproteobacteria	Desulfovibrionales	Desulfovibrionaceae	Desulfovibrio	mexicanus
OTU_2626	8	Bacteria	Proteobacteria	Deltaproteobacteria	NB1-j	-	-	-
OTU_2627	8	Bacteria	Proteobacteria	Gammaproteobacteria	Legionellales	Coxiellaceae	Aquicella	-
OTU_2628	8	Bacteria	Proteobacteria	Alphaproteobacteria	Rhizobiales	Bradyrhizobiaceae	-	-
OTU_2629	8	Bacteria	Verrucomicrobia	Verrucomicrobiae	Verrucomicrobiales	Verrucomicrobiaceae	-	-
OTU_2630	8	Bacteria	Chlamydiae	Chlamydiia	Chlamydiales	Parachlamydiaceae	CandidatusProtochlamydia	-
OTU_2631	8	Bacteria	Cyanobacteria	Chloroplast	Stramenopiles	-	-	-
OTU_2632	8	Bacteria	TM7	TM7-1	-	-	-	-
OTU_2633	8	Bacteria	Proteobacteria	Deltaproteobacteria	Syntrophobacterales	Syntrophobacteraceae	-	-
OTU_2634	8	Bacteria	Proteobacteria	Deltaproteobacteria	Desulfobacterales	Desulfobacteraceae	-	-
OTU_2635	8	Bacteria	Actinobacteria	Thermoleophilia	Solirubrobacterales	-	-	-
OTU_2636	8	Bacteria	Planctomycetes	OM190	CL500-15	-	-	-
OTU_2637	8	Bacteria	Planctomycetes	Phycisphaerae	Phycisphaerales	-	-	-
OTU_2638	8	Bacteria	Planctomycetes	OM190	CL500-15	-	-	-
OTU_2639	8	Bacteria	Bacteroidetes	Bacteroidia	Bacteroidales	SB-1	-	-
OTU_2640	8	Bacteria	OP11	WCHB1-64	d153	-	-	-
OTU_2641	8	Bacteria	Proteobacteria	Gammaproteobacteria	Methylococcales	Methylococcaceae	Methylosarcina	-
OTU_2642	8	Bacteria	Proteobacteria	Alphaproteobacteria	Rhizobiales	-	-	-
OTU_2643	8	Bacteria	Proteobacteria	Deltaproteobacteria	Myxococcales	Haliangiaceae	-	-
OTU_2644	8	Bacteria	Spirochaetes	[Leptospirae]	[Leptospirales]	Sediment-4	SJA-88	-
OTU_2645	8	Bacteria	Chloroflexi	Anaerolineae	Anaerolineales	Anaerolinaceae	-	-
OTU_2705	8	Bacteria	Chlorobi	Chlorobia	Chlorobiales	Chlorobiaceae	-	-
OTU_2706	8	Bacteria	Proteobacteria	Alphaproteobacteria	Rhizobiales	Hyphomicrobiaceae	Rhodoplanes	-
OTU_2707	8	Bacteria	Proteobacteria	Deltaproteobacteria	Desulfobacterales	Desulfobulbaceae	Desulfobulbus	-
OTU_2708	8	Bacteria	Verrucomicrobia	Verrucomicrobiae	Verrucomicrobiales	Verrucomicrobiaceae	-	-
OTU_2709	8	Bacteria	Planctomycetes	Planctomycetia	Planctomycetales	Planctomycetaceae	Planctomyces	-
OTU_2710	8	Bacteria	Bacteroidetes	Sphingobacteriia	Sphingobacteriales	-	-	-
OTU_2711	8	Bacteria	Acidobacteria	Sva0725	Sva0725	-	-	-
OTU_2712	8	Bacteria	Actinobacteria	Actinobacteria	Actinomycetales	Micrococcaceae	Microbispora	rosea
OTU_2713	8	Bacteria	Chloroflexi	Anaerolineae	SJA-15	-	-	-
OTU_2714	8	Bacteria	Firmicutes	Bacilli	Lactobacillales	Carnobacteriaceae	Trichococcus	-
OTU_2715	8	Bacteria	TM6	SJA-4	-	-	-	-
OTU_2716	8	Bacteria	Bacteroidetes	Bacteroidia	Bacteroidales	SB-1	-	-
OTU_2717	8	Bacteria	Proteobacteria	Gammaproteobacteria	Xanthomonadales	Xanthomonadaceae	Thermomonas	-
OTU_2718	8	Bacteria	Bacteroidetes	Flavobacteriia	Flavobacteriales	Flavobacteriaceae	Flavobacterium	-
OTU_2719	8	Bacteria	Planctomycetes	Planctomycetia	Planctomycetales	Planctomycetaceae	Planctomyces	-
OTU_2720	8	Bacteria	Proteobacteria	Deltaproteobacteria	-	-	-	-
OTU_2721	8	Bacteria	Bacteroidetes	[Saprospirae]	[Saprospirales]	-	-	-
OTU_2722	8	Bacteria	Proteobacteria	Betaproteobacteria	Nitrosomonadales	Nitrosomonadaceae	-	-
OTU_2723	8	Bacteria	Proteobacteria	Gammaproteobacteria	HOC36	-	-	-
OTU_2724	8	Bacteria	Elusimicrobia	Elusimicrobia	IIb	-	-	-
OTU_2725	8	Bacteria	Actinobacteria	Actinobacteria	Actinomycetales	Mycobacteriaceae	Mycobacterium	vaccae
OTU_2726	8	Bacteria	Planctomycetes	Planctomycetia	Pirellulales	Pirellulaceae	Pirellula	-
OTU_2727	8	Bacteria	TM6	SJA-4	-	-	-	-
OTU_2728	8	Bacteria	OP11	OP11-4	-	-	-	-
OTU_2729	8	Bacteria	Bacteroidetes	[Saprospirae]	[Saprospirales]	Saprospiraceae	-	-
OTU_2730	8	Bacteria	Proteobacteria	Betaproteobacteria	Burkholderiales	Comamonadaceae	Rubrivivax	-
OTU_2731	8	Bacteria	Proteobacteria	Gammaproteobacteria	Xanthomonadales	Xanthomonadaceae	Thermomonas	fusca
OTU_2732	8	Bacteria	Proteobacteria	Gammaproteobacteria	-	-	-	-
OTU_2733	8	Bacteria	Verrucomicrobia	[Pedosphaerae]	[Pedosphaerales]	-	-	-
OTU_2734	8	Bacteria	Actinobacteria	Acidimicrobiia	Acidimicrobiales	EB1017	-	-
OTU_2735	8	Bacteria	Verrucomicrobia	[Pedosphaerae]	[Pedosphaerales]	auto67_4W	-	-
OTU_2736	8	Bacteria	Bacteroidetes	-	-	-	-	-
OTU_2737	8	Bacteria	Proteobacteria	TA18	CV90	-	-	-
OTU_2738	8	Bacteria	Acidobacteria	Acidobacteria-6	iii1-15	-	-	-
OTU_2739	8	Bacteria	Actinobacteria	Actinobacteria	Actinomycetales	Actinomycetaceae	-	-
OTU_2740	8	Bacteria	Planctomycetes	Planctomycetia	Pirellulales	Pirellulaceae	-	-
OTU_2741	8	Bacteria	Chlorobi	SJA-28	-	-	-	-
OTU_2742	8	Bacteria	Spirochaetes	[Leptospirae]	[Leptospirales]	Leptospiraceae	Turneriella	-
OTU_2743	8	Bacteria	Bacteroidetes	[Saprospirae]	[Saprospirales]	Chitinophagaceae	-	-
OTU_2744	8	Bacteria	Proteobacteria	Betaproteobacteria	Rhodocyclales	Rhodocyclaceae	Thauera	-
OTU_2745	8	Bacteria	Proteobacteria	Betaproteobacteria	Nitrosomonadales	Nitrosomonadaceae	-	-
OTU_2746	8	Bacteria	Planctomycetes	OM190	CL500-15	-	-	-
OTU_2747	8	Bacteria	Proteobacteria	Betaproteobacteria	-	-	-	-
OTU_2748	8	Bacteria	Verrucomicrobia	Verrucomicrobiae	Verrucomicrobiales	Verrucomicrobiaceae	-	-
OTU_2749	8	Bacteria	Proteobacteria	TA18	CV90	-	-	-
OTU_2750	8	Bacteria	Proteobacteria	Gammaproteobacteria	Xanthomonadales	Xanthomonadaceae	Pseudoxanthomonas	kaohsiungensis
OTU_2751	8	Bacteria	Proteobacteria	Gammaproteobacteria	Xanthomonadales	Xanthomonadaceae	-	-
OTU_103	7	Bacteria	TM7	SC3	-	-	-	-
OTU_321	7	Bacteria	SR1	-	-	-	-	-
OTU_322	7	Bacteria	Proteobacteria	Betaproteobacteria	Burkholderiales	Comamonadaceae	-	-
OTU_752	7	Bacteria	Proteobacteria	Betaproteobacteria	ASSO-13	-	-	-
OTU_760	7	Bacteria	Proteobacteria	Alphaproteobacteria	Rhodospirillales	Rhodospirillaceae	Stella	-
OTU_814	7	Bacteria	Proteobacteria	Betaproteobacteria	Nitrosomonadales	Nitrosomonadaceae	-	-
OTU_824	7	Bacteria	Bacteroidetes	-	-	-	-	-
OTU_957	7	Bacteria	Chloroflexi	Anaerolineae	DRC31	-	-	-
OTU_1366	7	Bacteria	Chlorobi	-	-	-	-	-
OTU_1502	7	Bacteria	Proteobacteria	Alphaproteobacteria	Rhodospirillales	Rhodospirillaceae	-	-
OTU_1566	7	Bacteria	Proteobacteria	Gammaproteobacteria	Xanthomonadales	Sinobacteraceae	-	-
OTU_1683	7	Bacteria	Proteobacteria	Deltaproteobacteria	Bdellovibrionales	Bdellovibrionaceae	Bdellovibrio	bacteriovorus
OTU_1932	7	Bacteria	TM7	SC3	-	-	-	-
OTU_1941	7	Bacteria	Bacteroidetes	[Saprospirae]	[Saprospirales]	Saprospiraceae	-	-
OTU_2792	7	Bacteria	Proteobacteria	Alphaproteobacteria	Sphingomonadales	Erythrobacteraceae	-	-
OTU_2793	7	Bacteria	-	-	-	-	-	-
OTU_2794	7	Bacteria	Proteobacteria	Betaproteobacteria	Hydrogenophilales	Hydrogenophilaceae	Thiobacillus	-
OTU_2795	7	Bacteria	Proteobacteria	Alphaproteobacteria	Sphingomonadales	Erythrobacteraceae	-	-
OTU_2796	7	Bacteria	Proteobacteria	Alphaproteobacteria	Rhodospirillales	Rhodospirillaceae	Stella	-
OTU_2797	7	Bacteria	-	-	-	-	-	-
OTU_2798	7	Bacteria	Planctomycetes	Planctomycetia	Planctomycetales	Planctomycetaceae	Planctomyces	-
OTU_2799	7	Bacteria	Proteobacteria	Betaproteobacteria	-	-	-	-
OTU_2800	7	Bacteria	Proteobacteria	Alphaproteobacteria	Rhizobiales	Hyphomicrobiaceae	Rhodoplanes	-
OTU_2801	7	Bacteria	Proteobacteria	Gammaproteobacteria	Xanthomonadales	Xanthomonadaceae	Dokdonella	-
OTU_2802	7	Bacteria	Actinobacteria	Acidimicrobiia	Acidimicrobiales	C111	-	-
OTU_2804	7	Bacteria	Bacteroidetes	[Saprospirae]	[Saprospirales]	Chitinophagaceae	-	-
OTU_2805	7	Bacteria	Proteobacteria	Betaproteobacteria	Burkholderiales	Comamonadaceae	-	-
OTU_2806	7	Bacteria	Proteobacteria	Alphaproteobacteria	Sphingomonadales	Sphingomonadaceae	-	-
OTU_2807	7	Bacteria	Chlorobi	Ignavibacteria	Ignavibacteriales	Ignavibacteriaceae	-	-
OTU_2808	7	Bacteria	Acidobacteria	Acidobacteria-6	iii1-15	RB40	-	-
OTU_2809	7	Bacteria	Firmicutes	Clostridia	Clostridiales	Veillonellaceae	vadinHB04	-
OTU_2810	7	Bacteria	Verrucomicrobia	Verrucomicrobiae	Verrucomicrobiales	Verrucomicrobiaceae	-	-
OTU_2811	7	Bacteria	Cyanobacteria	Oscillatoriophycideae	Oscillatoriales	Phormidiaceae	Phormidium	-
OTU_2812	7	Bacteria	Verrucomicrobia	[Pedosphaerae]	[Pedosphaerales]	Ellin515	-	-
OTU_2813	7	Bacteria	Proteobacteria	Deltaproteobacteria	MIZ46	-	-	-
OTU_2814	7	Bacteria	Chloroflexi	Anaerolineae	SBR1031	A4b	-	-
OTU_2815	7	Bacteria	Proteobacteria	Gammaproteobacteria	Thiotrichales	Piscirickettsiaceae	-	-
OTU_2816	7	Bacteria	Proteobacteria	Deltaproteobacteria	Myxococcales	-	-	-
OTU_2817	7	Bacteria	Proteobacteria	Alphaproteobacteria	Rhodospirillales	Acetobacteraceae	-	-
OTU_2818	7	Bacteria	Proteobacteria	Gammaproteobacteria	Xanthomonadales	Xanthomonadaceae	Rhodanobacter	-
OTU_2819	7	Bacteria	Bacteroidetes	Bacteroidia	Bacteroidales	-	-	-
OTU_2820	7	Bacteria	Proteobacteria	Betaproteobacteria	MND1	-	-	-
OTU_2821	7	Bacteria	Verrucomicrobia	[Pedosphaerae]	[Pedosphaerales]	R4-41B	-	-
OTU_2822	7	Bacteria	Proteobacteria	Deltaproteobacteria	Desulfobacterales	Desulfobacteraceae	Desulfococcus	-
OTU_2823	7	Bacteria	Proteobacteria	Deltaproteobacteria	Myxococcales	-	-	-
OTU_2824	7	Bacteria	Firmicutes	Clostridia	Clostridiales	Veillonellaceae	vadinHB04	-
OTU_2825	7	Bacteria	Proteobacteria	Alphaproteobacteria	Rhodobacterales	Hyphomonadaceae	-	-
OTU_2826	7	Bacteria	Proteobacteria	Betaproteobacteria	SC-I-84	-	-	-
OTU_2827	7	Bacteria	Proteobacteria	Gammaproteobacteria	Thiotrichales	Piscirickettsiaceae	-	-
OTU_2828	7	Bacteria	Actinobacteria	Acidimicrobiia	Acidimicrobiales	C111	-	-
OTU_2829	7	Bacteria	TM7	TM7-1	-	-	-	-
OTU_2830	7	Bacteria	Planctomycetes	Planctomycetia	Planctomycetales	Planctomycetaceae	Planctomyces	-
OTU_2831	7	Bacteria	Proteobacteria	Gammaproteobacteria	Legionellales	Coxiellaceae	Aquicella	-
OTU_2832	7	Bacteria	Bacteroidetes	Cytophagia	Cytophagales	Cytophagaceae	-	-
OTU_2833	7	Bacteria	Proteobacteria	Deltaproteobacteria	Desulfobacterales	Desulfobulbaceae	-	-
OTU_2834	7	Bacteria	Proteobacteria	Betaproteobacteria	Burkholderiales	Alcaligenaceae	-	-
OTU_2835	7	Bacteria	Acidobacteria	Acidobacteria-6	iii1-15	RB40	-	-
OTU_2836	7	Bacteria	Verrucomicrobia	Verrucomicrobiae	Verrucomicrobiales	Verrucomicrobiaceae	Prosthecobacter	-
OTU_2837	7	Bacteria	Chloroflexi	Anaerolineae	Anaerolineales	Anaerolinaceae	Anaerolinea	-
OTU_2838	7	Bacteria	Planctomycetes	Planctomycetia	Planctomycetales	Planctomycetaceae	Planctomyces	-
OTU_2839	7	Bacteria	Proteobacteria	Gammaproteobacteria	Xanthomonadales	Xanthomonadaceae	-	-
OTU_2840	7	Bacteria	Chloroflexi	Anaerolineae	GCA004	-	-	-
OTU_2841	7	Bacteria	Bacteroidetes	Sphingobacteriia	Sphingobacteriales	-	-	-
OTU_2842	7	Bacteria	Verrucomicrobia	Verrucomicrobiae	Verrucomicrobiales	Verrucomicrobiaceae	Verrucomicrobium	-
OTU_2900	7	Bacteria	Verrucomicrobia	Verrucomicrobiae	Verrucomicrobiales	Verrucomicrobiaceae	-	-
OTU_2901	7	Bacteria	Proteobacteria	Deltaproteobacteria	Myxococcales	Polyangiaceae	-	-
OTU_2902	7	Bacteria	Proteobacteria	Gammaproteobacteria	Pseudomonadales	Moraxellaceae	Acinetobacter	johnsonii
OTU_2903	7	Bacteria	Proteobacteria	Betaproteobacteria	Burkholderiales	Comamonadaceae	Rubrivivax	-
OTU_2904	7	Bacteria	-	-	-	-	-	-
OTU_2905	7	Bacteria	Bacteroidetes	[Saprospirae]	[Saprospirales]	Saprospiraceae	-	-
OTU_2906	7	Bacteria	Bacteroidetes	Flavobacteriia	Flavobacteriales	Flavobacteriaceae	Flavobacterium	-
OTU_2907	7	Bacteria	Actinobacteria	Acidimicrobiia	Acidimicrobiales	EB1017	-	-
OTU_2908	7	Bacteria	Bacteroidetes	Bacteroidia	Bacteroidales	Marinilabiaceae	Cytophaga	xylanolytica
OTU_2909	7	Bacteria	TM7	TM7-1	-	-	-	-
OTU_2910	7	Bacteria	TM7	TM7-1	-	-	-	-
OTU_2911	7	Bacteria	Chloroflexi	Anaerolineae	GCA004	-	-	-
OTU_2912	7	Bacteria	Spirochaetes	Spirochaetes	Spirochaetales	Spirochaetaceae	-	-
OTU_2913	7	Bacteria	Chloroflexi	Anaerolineae	Anaerolineales	Anaerolinaceae	-	-
OTU_2914	7	Bacteria	Firmicutes	Clostridia	Clostridiales	-	-	-
OTU_2915	7	Bacteria	Verrucomicrobia	[Pedosphaerae]	[Pedosphaerales]	-	-	-
OTU_2916	7	Bacteria	Proteobacteria	Gammaproteobacteria	Methylococcales	Methylococcaceae	Methylocaldum	-
OTU_2918	7	Bacteria	Actinobacteria	Acidimicrobiia	Acidimicrobiales	EB1017	-	-
OTU_2919	7	Bacteria	Proteobacteria	Gammaproteobacteria	Legionellales	Coxiellaceae	Aquicella	-
OTU_2920	7	Bacteria	Bacteroidetes	[Saprospirae]	[Saprospirales]	Saprospiraceae	Haliscomenobacter	-
OTU_2921	7	Bacteria	Proteobacteria	Gammaproteobacteria	Legionellales	Coxiellaceae	-	-
OTU_2922	7	Bacteria	Proteobacteria	Gammaproteobacteria	Chromatiales	Chromatiaceae	-	-
OTU_2923	7	Bacteria	Chloroflexi	Anaerolineae	SBR1031	A4b	-	-
OTU_2924	7	Bacteria	Proteobacteria	Betaproteobacteria	Burkholderiales	Burkholderiaceae	-	-
OTU_2925	7	Bacteria	Planctomycetes	Planctomycetia	Pirellulales	Pirellulaceae	-	-
OTU_2926	7	Bacteria	Proteobacteria	Gammaproteobacteria	Pseudomonadales	Moraxellaceae	Perlucidibaca	-
OTU_2927	7	Bacteria	Verrucomicrobia	[Pedosphaerae]	[Pedosphaerales]	-	-	-
OTU_2928	7	Bacteria	OD1	-	-	-	-	-
OTU_2930	7	Bacteria	TM7	TM7-1	-	-	-	-
OTU_2931	7	Bacteria	Planctomycetes	Planctomycetia	Pirellulales	Pirellulaceae	-	-
OTU_2932	7	Bacteria	Planctomycetes	Planctomycetia	Pirellulales	Pirellulaceae	-	-
OTU_2933	7	Bacteria	SR1	-	-	-	-	-
OTU_2934	7	Bacteria	OD1	-	-	-	-	-
OTU_2935	7	Bacteria	Chloroflexi	TK10	AKYG885	Dolo_23	-	-
OTU_2936	7	Bacteria	Proteobacteria	Gammaproteobacteria	Pseudomonadales	Moraxellaceae	Perlucidibaca	-
OTU_2937	7	Bacteria	-	-	-	-	-	-
OTU_2938	7	Bacteria	Bacteroidetes	[Saprospirae]	[Saprospirales]	Saprospiraceae	-	-
OTU_2939	7	Bacteria	Chloroflexi	Anaerolineae	GCA004	-	-	-
OTU_2940	7	Bacteria	Verrucomicrobia	Verruco-5	LD1-PB3	-	-	-
OTU_2941	7	Bacteria	Bacteroidetes	Flavobacteriia	Flavobacteriales	Cryomorphaceae	-	-
OTU_2942	7	Bacteria	Proteobacteria	Deltaproteobacteria	Bdellovibrionales	Bdellovibrionaceae	Bdellovibrio	-
OTU_2943	7	Bacteria	Acidobacteria	[Chloracidobacteria]	RB41	Ellin6075	-	-
OTU_2944	7	Bacteria	Bacteroidetes	[Saprospirae]	[Saprospirales]	Saprospiraceae	-	-
OTU_2945	7	Bacteria	Proteobacteria	Deltaproteobacteria	Syntrophobacterales	Syntrophaceae	Syntrophus	-
OTU_2946	7	Bacteria	NKB19	-	-	-	-	-
OTU_2947	7	Bacteria	Verrucomicrobia	[Spartobacteria]	[Chthoniobacterales]	[Chthoniobacteraceae]	-	-
OTU_2948	7	Bacteria	Proteobacteria	Deltaproteobacteria	Myxococcales	-	-	-
OTU_2949	7	Bacteria	Proteobacteria	Betaproteobacteria	Rhodocyclales	Rhodocyclaceae	Propionivibrio	-
OTU_2950	7	Bacteria	Verrucomicrobia	[Pedosphaerae]	[Pedosphaerales]	-	-	-
OTU_3014	7	Bacteria	Bacteroidetes	Bacteroidia	Bacteroidales	SB-1	-	-
OTU_3015	7	Bacteria	Actinobacteria	Actinobacteria	Actinomycetales	Propionibacteriaceae	-	-
OTU_3016	7	Bacteria	Bacteroidetes	Bacteroidia	Bacteroidales	-	-	-
OTU_3017	7	Bacteria	Proteobacteria	Deltaproteobacteria	Desulfovibrionales	Desulfomicrobiaceae	Desulfomicrobium	-
OTU_3018	7	Bacteria	Verrucomicrobia	[Pedosphaerae]	[Pedosphaerales]	-	-	-
OTU_3019	7	Bacteria	Planctomycetes	Phycisphaerae	WD2101	-	-	-
OTU_3020	7	Bacteria	TM7	TM7-1	-	-	-	-
OTU_3021	7	Bacteria	Chloroflexi	Thermomicrobia	JG30-KF-CM45	-	-	-
OTU_3022	7	Bacteria	Chloroflexi	Anaerolineae	SHA-20	-	-	-
OTU_3023	7	Bacteria	Proteobacteria	Deltaproteobacteria	FAC87	-	-	-
OTU_3024	7	Bacteria	Acidobacteria	iii1-8	SJA-36	-	-	-
OTU_3025	7	Bacteria	Proteobacteria	Betaproteobacteria	Rhodocyclales	Rhodocyclaceae	Dechloromonas	-
OTU_3026	7	Bacteria	Planctomycetes	Planctomycetia	Pirellulales	Pirellulaceae	-	-
OTU_3027	7	Bacteria	Proteobacteria	Gammaproteobacteria	Xanthomonadales	Sinobacteraceae	-	-
OTU_3028	7	Bacteria	Acidobacteria	Acidobacteria-6	iii1-15	RB40	-	-
OTU_3029	7	Bacteria	Bacteroidetes	Sphingobacteriia	Sphingobacteriales	-	-	-
OTU_3030	7	Bacteria	Acidobacteria	[Chloracidobacteria]	RB41	Ellin6075	-	-
OTU_3031	7	Bacteria	TM6	SJA-4	-	-	-	-
OTU_3032	7	Bacteria	Proteobacteria	Alphaproteobacteria	Sphingomonadales	Sphingomonadaceae	Sphingopyxis	alaskensis
OTU_3033	7	Bacteria	-	-	-	-	-	-
OTU_3034	7	Bacteria	Planctomycetes	Planctomycetia	Pirellulales	Pirellulaceae	-	-
OTU_3035	7	Bacteria	Fusobacteria	Fusobacteriia	Fusobacteriales	Leptotrichiaceae	-	-
OTU_3036	7	Bacteria	Bacteroidetes	[Saprospirae]	[Saprospirales]	Saprospiraceae	-	-
OTU_3037	7	Bacteria	Proteobacteria	Gammaproteobacteria	Legionellales	-	-	-
OTU_3038	7	Bacteria	Proteobacteria	Epsilonproteobacteria	Campylobacterales	Helicobacteraceae	Sulfurimonas	-
OTU_3039	7	Bacteria	Chloroflexi	Anaerolineae	SHA-20	-	-	-
OTU_3040	7	Bacteria	Proteobacteria	Betaproteobacteria	Rhodocyclales	Rhodocyclaceae	Azospira	-
OTU_3041	7	Bacteria	Planctomycetes	Phycisphaerae	Phycisphaerales	-	-	-
OTU_3042	7	Bacteria	Planctomycetes	Planctomycetia	Pirellulales	Pirellulaceae	-	-
OTU_3043	7	Bacteria	Armatimonadetes	[Fimbriimonadia]	[Fimbriimonadales]	[Fimbriimonadaceae]	-	-
OTU_3044	7	Bacteria	Proteobacteria	Alphaproteobacteria	Rhodospirillales	Rhodospirillaceae	-	-
OTU_3045	7	Bacteria	Actinobacteria	KIST-JJY010	-	-	-	-
OTU_3046	7	Bacteria	Chloroflexi	Anaerolineae	SBR1031	A4b	-	-
OTU_3047	7	Bacteria	Verrucomicrobia	Verrucomicrobiae	Verrucomicrobiales	Verrucomicrobiaceae	Verrucomicrobium	-
OTU_3048	7	Bacteria	Gemmatimonadetes	Gemm-1	-	-	-	-
OTU_3049	7	Bacteria	Bacteroidetes	-	-	-	-	-
OTU_3050	7	Bacteria	Planctomycetes	Phycisphaerae	WD2101	-	-	-
OTU_3051	7	Bacteria	Verrucomicrobia	Verrucomicrobiae	Verrucomicrobiales	Verrucomicrobiaceae	Verrucomicrobium	-
OTU_3052	7	Bacteria	Proteobacteria	TA18	PHOS-HD29	-	-	-
OTU_3053	7	Bacteria	Actinobacteria	Actinobacteria	Actinomycetales	Mycobacteriaceae	Mycobacterium	vaccae
OTU_3054	7	Bacteria	Proteobacteria	Betaproteobacteria	Rhodocyclales	Rhodocyclaceae	Azospira	-
OTU_3055	7	Bacteria	Proteobacteria	TA18	PHOS-HD29	-	-	-
OTU_3056	7	Bacteria	Bacteroidetes	Bacteroidia	Bacteroidales	SB-1	-	-
OTU_337	6	Bacteria	TM7	SC3	-	-	-	-
OTU_911	6	Bacteria	Bacteroidetes	[Saprospirae]	[Saprospirales]	Chitinophagaceae	Niabella	-
OTU_1093	6	Bacteria	Proteobacteria	Deltaproteobacteria	Desulfovibrionales	Desulfomicrobiaceae	Desulfomicrobium	-
OTU_1126	6	Bacteria	Proteobacteria	Betaproteobacteria	Ellin6067	-	-	-
OTU_1182	6	Bacteria	Proteobacteria	Gammaproteobacteria	Chromatiales	Chromatiaceae	Allochromatium	-
OTU_1428	6	Bacteria	Bacteroidetes	Flavobacteriia	Flavobacteriales	Cryomorphaceae	-	-
OTU_1490	6	Bacteria	Verrucomicrobia	Verrucomicrobiae	Verrucomicrobiales	Verrucomicrobiaceae	-	-
OTU_1617	6	Bacteria	Proteobacteria	Betaproteobacteria	Burkholderiales	Comamonadaceae	Hylemonella	-
OTU_1663	6	Bacteria	Chloroflexi	Anaerolineae	DRC31	-	-	-
OTU_1739	6	Bacteria	Chloroflexi	Anaerolineae	Anaerolineales	Anaerolinaceae	Anaerolinea	-
OTU_2418	6	Bacteria	Proteobacteria	Betaproteobacteria	Burkholderiales	Comamonadaceae	-	-
OTU_3114	6	Bacteria	Proteobacteria	Gammaproteobacteria	Xanthomonadales	Xanthomonadaceae	-	-
OTU_3115	6	Bacteria	Chlamydiae	Chlamydiia	Chlamydiales	-	-	-
OTU_3116	6	Bacteria	Proteobacteria	Betaproteobacteria	Rhodocyclales	Rhodocyclaceae	Propionivibrio	-
OTU_3117	6	Bacteria	Actinobacteria	Thermoleophilia	Gaiellales	Gaiellaceae	-	-
OTU_3118	6	Bacteria	Bacteroidetes	Cytophagia	Cytophagales	Cytophagaceae	-	-
OTU_3119	6	Bacteria	Planctomycetes	Planctomycetia	Planctomycetales	Planctomycetaceae	Planctomyces	-
OTU_3120	6	Bacteria	Chloroflexi	Anaerolineae	SBR1031	A4b	-	-
OTU_3121	6	Bacteria	Bacteroidetes	Bacteroidia	Bacteroidales	-	-	-
OTU_3122	6	Bacteria	Planctomycetes	Planctomycetia	Pirellulales	Pirellulaceae	-	-
OTU_3123	6	Bacteria	Planctomycetes	OM190	CL500-15	-	-	-
OTU_3124	6	Bacteria	Proteobacteria	Deltaproteobacteria	Myxococcales	-	-	-
OTU_3125	6	Bacteria	Proteobacteria	Gammaproteobacteria	Pseudomonadales	Pseudomonadaceae	Pseudomonas	stutzeri
OTU_3126	6	Bacteria	Chloroflexi	Anaerolineae	Anaerolineales	Anaerolinaceae	Anaerolinea	-
OTU_3127	6	Bacteria	Planctomycetes	Planctomycetia	Pirellulales	Pirellulaceae	-	-
OTU_3128	6	Bacteria	Proteobacteria	Deltaproteobacteria	Syntrophobacterales	Syntrophaceae	Syntrophus	-
OTU_3129	6	Bacteria	TM7	TM7-1	-	-	-	-
OTU_3130	6	Bacteria	Proteobacteria	Deltaproteobacteria	Syntrophobacterales	Syntrophobacteraceae	-	-
OTU_3131	6	Bacteria	Proteobacteria	Betaproteobacteria	Rhodocyclales	Rhodocyclaceae	Zoogloea	-
OTU_3132	6	Bacteria	TM7	TM7-3	Blgi18	-	-	-
OTU_3133	6	Bacteria	Proteobacteria	Alphaproteobacteria	Rhodospirillales	Rhodospirillaceae	-	-
OTU_3134	6	Bacteria	Bacteroidetes	[Saprospirae]	[Saprospirales]	Saprospiraceae	-	-
OTU_3135	6	Bacteria	Spirochaetes	[Leptospirae]	[Leptospirales]	Leptospiraceae	Turneriella	-
OTU_3136	6	Bacteria	Gemmatimonadetes	Gemm-1	-	-	-	-
OTU_3137	6	Bacteria	Spirochaetes	[Leptospirae]	[Leptospirales]	Leptospiraceae	Turneriella	-
OTU_3138	6	Bacteria	Proteobacteria	Gammaproteobacteria	Thiotrichales	Piscirickettsiaceae	-	-
OTU_3139	6	Bacteria	Proteobacteria	Alphaproteobacteria	Rhodospirillales	Rhodospirillaceae	-	-
OTU_3140	6	Bacteria	Chloroflexi	Anaerolineae	H39	-	-	-
OTU_3141	6	Bacteria	Proteobacteria	Gammaproteobacteria	Legionellales	Coxiellaceae	Aquicella	-
OTU_3142	6	Bacteria	Bacteroidetes	Sphingobacteriia	Sphingobacteriales	-	-	-
OTU_3144	6	Bacteria	Verrucomicrobia	Verrucomicrobiae	Verrucomicrobiales	Verrucomicrobiaceae	-	-
OTU_3145	6	Bacteria	Bacteroidetes	[Saprospirae]	[Saprospirales]	Saprospiraceae	-	-
OTU_3146	6	Bacteria	Bacteroidetes	-	-	-	-	-
OTU_3147	6	Bacteria	Verrucomicrobia	Verrucomicrobiae	Verrucomicrobiales	Verrucomicrobiaceae	-	-
OTU_3148	6	Bacteria	Bacteroidetes	[Saprospirae]	[Saprospirales]	Saprospiraceae	-	-
OTU_3149	6	Bacteria	Proteobacteria	Betaproteobacteria	Nitrosomonadales	Nitrosomonadaceae	-	-
OTU_3150	6	Bacteria	Bacteroidetes	Flavobacteriia	Flavobacteriales	Cryomorphaceae	-	-
OTU_3151	6	Bacteria	Bacteroidetes	Sphingobacteriia	Sphingobacteriales	-	-	-
OTU_3152	6	Bacteria	Proteobacteria	Deltaproteobacteria	Desulfobacterales	Desulfobacteraceae	-	-
OTU_3153	6	Bacteria	Proteobacteria	Alphaproteobacteria	Rhodospirillales	Rhodospirillaceae	-	-
OTU_3154	6	Bacteria	Chloroflexi	S085	-	-	-	-
OTU_3155	6	Bacteria	Bacteroidetes	[Saprospirae]	[Saprospirales]	Chitinophagaceae	-	-
OTU_3156	6	Bacteria	Proteobacteria	Betaproteobacteria	Nitrosomonadales	Nitrosomonadaceae	-	-
OTU_3157	6	Bacteria	Proteobacteria	Gammaproteobacteria	Legionellales	-	-	-
OTU_3158	6	Bacteria	Chloroflexi	Anaerolineae	DRC31	-	-	-
OTU_3159	6	Bacteria	Proteobacteria	Alphaproteobacteria	Rickettsiales	-	-	-
OTU_3160	6	Bacteria	Gemmatimonadetes	Gemm-1	-	-	-	-
OTU_3161	6	Bacteria	Chloroflexi	Anaerolineae	Caldilineales	Caldilineaceae	-	-
OTU_3162	6	Bacteria	Planctomycetes	C6	d113	-	-	-
OTU_3163	6	Bacteria	Proteobacteria	Betaproteobacteria	SC-I-84	-	-	-
OTU_3164	6	Bacteria	Proteobacteria	Deltaproteobacteria	Desulfobacterales	Desulfobacteraceae	-	-
OTU_3165	6	Bacteria	Chloroflexi	Thermomicrobia	JG30-KF-CM45	-	-	-
OTU_3166	6	Bacteria	Bacteroidetes	Bacteroidia	Bacteroidales	Marinilabiaceae	Cytophaga	xylanolytica
OTU_3222	6	Bacteria	Bacteroidetes	Sphingobacteriia	Sphingobacteriales	-	-	-
OTU_3223	6	Bacteria	Proteobacteria	Deltaproteobacteria	Myxococcales	-	-	-
OTU_3224	6	Bacteria	Bacteroidetes	-	-	-	-	-
OTU_3225	6	Bacteria	Chloroflexi	Ellin6529	-	-	-	-
OTU_3226	6	Bacteria	Proteobacteria	Betaproteobacteria	Burkholderiales	Comamonadaceae	Methylibium	-
OTU_3227	6	Bacteria	Verrucomicrobia	Verrucomicrobiae	Verrucomicrobiales	Verrucomicrobiaceae	Verrucomicrobium	-
OTU_3228	6	Bacteria	Chloroflexi	Anaerolineae	Caldilineales	Caldilineaceae	-	-
OTU_3229	6	Bacteria	Proteobacteria	Deltaproteobacteria	Desulfobacterales	Desulfobulbaceae	Desulforhopalus	-
OTU_3230	6	Bacteria	Proteobacteria	TA18	CV90	-	-	-
OTU_3231	6	Bacteria	Planctomycetes	Planctomycetia	Pirellulales	Pirellulaceae	Pirellula	-
OTU_3232	6	Bacteria	Proteobacteria	TA18	CV90	-	-	-
OTU_3233	6	Bacteria	Proteobacteria	Deltaproteobacteria	Myxococcales	-	-	-
OTU_3234	6	Bacteria	Bacteroidetes	[Saprospirae]	[Saprospirales]	Chitinophagaceae	-	-
OTU_3235	6	Bacteria	Proteobacteria	Deltaproteobacteria	FAC87	-	-	-
OTU_3236	6	Bacteria	Bacteroidetes	[Saprospirae]	[Saprospirales]	Saprospiraceae	-	-
OTU_3237	6	Bacteria	Bacteroidetes	[Saprospirae]	[Saprospirales]	Saprospiraceae	-	-
OTU_3238	6	Bacteria	Bacteroidetes	[Saprospirae]	[Saprospirales]	Saprospiraceae	-	-
OTU_3239	6	Bacteria	Proteobacteria	Alphaproteobacteria	-	-	-	-
OTU_3240	6	Bacteria	Bacteroidetes	Bacteroidia	Bacteroidales	-	-	-
OTU_3241	6	Bacteria	-	-	-	-	-	-
OTU_3242	6	Bacteria	Proteobacteria	Alphaproteobacteria	Rhodospirillales	Rhodospirillaceae	-	-
OTU_3243	6	Bacteria	Synergistetes	Synergistia	Synergistales	Dethiosulfovibrionaceae	PD-UASB-13	-
OTU_3244	6	Bacteria	Proteobacteria	Betaproteobacteria	Rhodocyclales	Rhodocyclaceae	-	-
OTU_3245	6	Bacteria	Proteobacteria	Alphaproteobacteria	-	-	-	-
OTU_3246	6	Bacteria	Proteobacteria	Betaproteobacteria	Burkholderiales	Comamonadaceae	Acidovorax	defluvii
OTU_3247	6	Bacteria	Chloroflexi	Anaerolineae	SBR1031	SJA-101	-	-
OTU_3248	6	Bacteria	Chloroflexi	Anaerolineae	envOPS12	-	-	-
OTU_3249	6	Bacteria	TM6	SJA-4	-	-	-	-
OTU_3250	6	Bacteria	Proteobacteria	Gammaproteobacteria	Legionellales	-	-	-
OTU_3251	6	Bacteria	BRC1	NPL-UPA2	-	-	-	-
OTU_3252	6	Bacteria	Proteobacteria	Betaproteobacteria	Burkholderiales	Comamonadaceae	-	-
OTU_3253	6	Bacteria	Firmicutes	Clostridia	Clostridiales	[Mogibacteriaceae]	-	-
OTU_3254	6	Bacteria	Bacteroidetes	Flavobacteriia	Flavobacteriales	Cryomorphaceae	-	-
OTU_3255	6	Bacteria	Proteobacteria	Gammaproteobacteria	Xanthomonadales	Xanthomonadaceae	Thermomonas	-
OTU_3256	6	Bacteria	Bacteroidetes	[Saprospirae]	[Saprospirales]	Saprospiraceae	-	-
OTU_3257	6	Bacteria	Planctomycetes	Planctomycetia	Planctomycetales	Planctomycetaceae	Planctomyces	-
OTU_3258	6	Bacteria	Verrucomicrobia	[Pedosphaerae]	[Pedosphaerales]	R4-41B	-	-
OTU_3259	6	Bacteria	Proteobacteria	Alphaproteobacteria	-	-	-	-
OTU_3260	6	Bacteria	OP11	WCHB1-64	d153	-	-	-
OTU_3261	6	Bacteria	Planctomycetes	Planctomycetia	Pirellulales	Pirellulaceae	-	-
OTU_3262	6	Bacteria	Bacteroidetes	Cytophagia	Cytophagales	Cytophagaceae	-	-
OTU_3263	6	Bacteria	Proteobacteria	TA18	PHOS-HD29	-	-	-
OTU_3264	6	Bacteria	Bacteroidetes	[Saprospirae]	[Saprospirales]	Saprospiraceae	-	-
OTU_3337	6	Bacteria	Proteobacteria	Betaproteobacteria	Burkholderiales	Comamonadaceae	Rubrivivax	-
OTU_3338	6	Bacteria	Bacteroidetes	Flavobacteriia	Flavobacteriales	Cryomorphaceae	Fluviicola	-
OTU_3339	6	Bacteria	Actinobacteria	Actinobacteria	Actinomycetales	Intrasporangiaceae	-	-
OTU_3340	6	Bacteria	Bacteroidetes	Bacteroidia	Bacteroidales	-	-	-
OTU_3341	6	Bacteria	Proteobacteria	Gammaproteobacteria	Xanthomonadales	Xanthomonadaceae	Rhodanobacter	-
OTU_3342	6	Bacteria	Acidobacteria	Acidobacteria-6	iii1-15	RB40	-	-
OTU_3343	6	Bacteria	Bacteroidetes	Flavobacteriia	Flavobacteriales	Flavobacteriaceae	Flavobacterium	-
OTU_3344	6	Bacteria	Bacteroidetes	[Saprospirae]	[Saprospirales]	Chitinophagaceae	Parasegitibacter	luojiensis
OTU_3345	6	Bacteria	Proteobacteria	Alphaproteobacteria	Rhizobiales	Hyphomicrobiaceae	-	-
OTU_3346	6	Bacteria	Bacteroidetes	Bacteroidia	Bacteroidales	-	-	-
OTU_3347	6	Bacteria	Proteobacteria	Deltaproteobacteria	Syntrophobacterales	Syntrophobacteraceae	-	-
OTU_3348	6	Bacteria	TM7	-	-	-	-	-
OTU_3349	6	Bacteria	Proteobacteria	Gammaproteobacteria	Legionellales	Coxiellaceae	-	-
OTU_3350	6	Bacteria	BRC1	NPL-UPA2	-	-	-	-
OTU_3351	6	Bacteria	Bacteroidetes	Bacteroidia	Bacteroidales	Marinilabiaceae	-	-
OTU_3352	6	Bacteria	Verrucomicrobia	Verrucomicrobiae	Verrucomicrobiales	Verrucomicrobiaceae	-	-
OTU_3353	6	Bacteria	Planctomycetes	Planctomycetia	Pirellulales	Pirellulaceae	-	-
OTU_3354	6	Bacteria	Proteobacteria	Gammaproteobacteria	Legionellales	-	-	-
OTU_3355	6	Bacteria	WS6	B142	-	-	-	-
OTU_3356	6	Bacteria	Proteobacteria	Betaproteobacteria	Nitrosomonadales	Nitrosomonadaceae	-	-
OTU_3357	6	Bacteria	Planctomycetes	Planctomycetia	Pirellulales	Pirellulaceae	-	-
OTU_3358	6	Bacteria	Bacteroidetes	Flavobacteriia	Flavobacteriales	Cryomorphaceae	-	-
OTU_3359	6	Bacteria	Chlamydiae	Chlamydiia	Chlamydiales	-	-	-
OTU_3360	6	Bacteria	Proteobacteria	Gammaproteobacteria	Xanthomonadales	Sinobacteraceae	-	-
OTU_3361	6	Bacteria	Proteobacteria	Betaproteobacteria	SC-I-84	-	-	-
OTU_3362	6	Bacteria	Bacteroidetes	Flavobacteriia	Flavobacteriales	-	-	-
OTU_3363	6	Bacteria	Proteobacteria	Gammaproteobacteria	Xanthomonadales	Xanthomonadaceae	Thermomonas	-
OTU_3364	6	Bacteria	Verrucomicrobia	[Pedosphaerae]	[Pedosphaerales]	-	-	-
OTU_3365	6	Bacteria	Proteobacteria	Betaproteobacteria	SC-I-84	-	-	-
OTU_3366	6	Bacteria	Firmicutes	Clostridia	Clostridiales	[Acidaminobacteraceae]	Acidaminobacter	-
OTU_3367	6	Bacteria	Chloroflexi	Anaerolineae	envOPS12	-	-	-
OTU_3368	6	Bacteria	Proteobacteria	Betaproteobacteria	Burkholderiales	Comamonadaceae	-	-
OTU_3369	6	Bacteria	Proteobacteria	Betaproteobacteria	-	-	-	-
OTU_3370	6	Bacteria	SR1	-	-	-	-	-
OTU_3371	6	Bacteria	Planctomycetes	OM190	CL500-15	-	-	-
OTU_3372	6	Bacteria	Proteobacteria	Gammaproteobacteria	-	-	-	-
OTU_3373	6	Bacteria	Proteobacteria	Alphaproteobacteria	Rhodospirillales	Rhodospirillaceae	-	-
OTU_3374	6	Bacteria	Planctomycetes	Planctomycetia	Gemmatales	Gemmataceae	-	-
OTU_3375	6	Bacteria	Bacteroidetes	Bacteroidia	Bacteroidales	-	-	-
OTU_3376	6	Bacteria	GN02	BD1-5	-	-	-	-
OTU_3377	6	Bacteria	Proteobacteria	Alphaproteobacteria	Rickettsiales	-	-	-
OTU_3378	6	Bacteria	Verrucomicrobia	[Pedosphaerae]	[Pedosphaerales]	-	-	-
OTU_3379	6	Bacteria	Chloroflexi	Anaerolineae	Anaerolineales	Anaerolinaceae	Anaerolinea	-
OTU_3380	6	Bacteria	Chloroflexi	Anaerolineae	Anaerolineales	Anaerolinaceae	-	-
OTU_3381	6	Archaea	Euryarchaeota	Methanomicrobia	Methanosarcinales	Methanosaetaceae	Methanosaeta	-
OTU_3382	6	Bacteria	Planctomycetes	Phycisphaerae	WD2101	-	-	-
OTU_3383	6	Bacteria	Planctomycetes	Planctomycetia	Pirellulales	Pirellulaceae	-	-
OTU_3384	6	Bacteria	Bacteroidetes	Bacteroidia	Bacteroidales	Rikenellaceae	Blvii28	-
OTU_3385	6	Bacteria	Proteobacteria	Gammaproteobacteria	Xanthomonadales	Xanthomonadaceae	-	-
OTU_3386	6	Bacteria	Proteobacteria	Betaproteobacteria	-	-	-	-
OTU_3387	6	Bacteria	Spirochaetes	[Leptospirae]	[Leptospirales]	Leptospiraceae	Leptonema	-
OTU_3388	6	Bacteria	TM7	TM7-1	-	-	-	-
OTU_3389	6	Bacteria	Firmicutes	Erysipelotrichi	Erysipelotrichales	Erysipelotrichaceae	Catenibacterium	-
OTU_3390	6	Bacteria	Proteobacteria	Deltaproteobacteria	NB1-j	MND4	-	-
OTU_3391	6	Bacteria	Bacteroidetes	Sphingobacteriia	Sphingobacteriales	-	-	-
OTU_3392	6	Bacteria	Planctomycetes	Planctomycetia	Planctomycetales	Planctomycetaceae	Planctomyces	-
OTU_3393	6	Bacteria	TM7	SC3	-	-	-	-
OTU_3394	6	Bacteria	Chlamydiae	Chlamydiia	Chlamydiales	-	-	-
OTU_3395	6	Bacteria	Bacteroidetes	-	-	-	-	-
OTU_3396	6	Bacteria	Proteobacteria	Alphaproteobacteria	Rhodobacterales	Hyphomonadaceae	-	-
OTU_208	5	Bacteria	Proteobacteria	Deltaproteobacteria	Desulfobacterales	Desulfobulbaceae	-	-
OTU_311	5	Bacteria	Proteobacteria	Betaproteobacteria	Burkholderiales	Comamonadaceae	-	-
OTU_420	5	Bacteria	Proteobacteria	Deltaproteobacteria	Desulfobacterales	Desulfobacteraceae	Desulfococcus	biacutus
OTU_651	5	Bacteria	Proteobacteria	Epsilonproteobacteria	Campylobacterales	Helicobacteraceae	Sulfuricurvum	kujiense
OTU_657	5	Bacteria	Chlorobi	OPB56	-	-	-	-
OTU_1267	5	Bacteria	Proteobacteria	Alphaproteobacteria	Rhizobiales	-	-	-
OTU_1269	5	Bacteria	Proteobacteria	Betaproteobacteria	Burkholderiales	Comamonadaceae	Hylemonella	-
OTU_2285	5	Bacteria	Chloroflexi	S085	-	-	-	-
OTU_2363	5	Bacteria	Chloroflexi	Anaerolineae	Anaerolineales	Anaerolinaceae	-	-
OTU_2803	5	Bacteria	Firmicutes	Erysipelotrichi	Erysipelotrichales	Erysipelotrichaceae	Catenibacterium	-
OTU_3451	5	Bacteria	Chloroflexi	Anaerolineae	Anaerolineales	Anaerolinaceae	-	-
OTU_3452	5	Bacteria	Proteobacteria	Betaproteobacteria	Burkholderiales	Burkholderiaceae	-	-
OTU_3453	5	Bacteria	Planctomycetes	Planctomycetia	B97	-	-	-
OTU_3454	5	Bacteria	Proteobacteria	Gammaproteobacteria	Legionellales	-	-	-
OTU_3455	5	Bacteria	Proteobacteria	Betaproteobacteria	Ellin6067	-	-	-
OTU_3456	5	Bacteria	Acidobacteria	Solibacteres	Solibacterales	-	-	-
OTU_3457	5	Bacteria	Proteobacteria	Gammaproteobacteria	Xanthomonadales	Xanthomonadaceae	Lysobacter	-
OTU_3458	5	Bacteria	Chloroflexi	Anaerolineae	SBR1031	A4b	-	-
OTU_3459	5	Bacteria	Bacteroidetes	Bacteroidia	Bacteroidales	Rikenellaceae	Blvii28	-
OTU_3460	5	Bacteria	Bacteroidetes	Bacteroidia	Bacteroidales	Bacteroidaceae	Bacteroides	-
OTU_3461	5	Bacteria	Chloroflexi	Anaerolineae	Caldilineales	Caldilineaceae	Caldilinea	-
OTU_3462	5	Bacteria	Spirochaetes	Spirochaetes	Spirochaetales	Spirochaetaceae	Treponema	-
OTU_3463	5	Bacteria	Bacteroidetes	Flavobacteriia	Flavobacteriales	Cryomorphaceae	-	-
OTU_3464	5	Bacteria	Proteobacteria	Betaproteobacteria	Burkholderiales	Comamonadaceae	-	-
OTU_3465	5	Bacteria	Bacteroidetes	[Saprospirae]	[Saprospirales]	Chitinophagaceae	Niabella	-
OTU_3466	5	Bacteria	Firmicutes	Erysipelotrichi	Erysipelotrichales	Erysipelotrichaceae	Catenibacterium	-
OTU_3467	5	Bacteria	Proteobacteria	Gammaproteobacteria	Xanthomonadales	Xanthomonadaceae	-	-
OTU_3468	5	Bacteria	OD1	ZB2	-	-	-	-
OTU_3469	5	Bacteria	Acidobacteria	Holophagae	Holophagales	Holophagaceae	-	-
OTU_3470	5	Bacteria	Planctomycetes	OM190	CL500-15	-	-	-
OTU_3471	5	Bacteria	Proteobacteria	TA18	PHOS-HD29	-	-	-
OTU_3472	5	Bacteria	Proteobacteria	Deltaproteobacteria	Desulfobacterales	Desulfobulbaceae	-	-
OTU_3473	5	Bacteria	Bacteroidetes	Bacteroidia	Bacteroidales	SB-1	-	-
OTU_3474	5	Bacteria	Proteobacteria	Betaproteobacteria	Burkholderiales	-	-	-
OTU_3475	5	Bacteria	Bacteroidetes	Flavobacteriia	Flavobacteriales	Flavobacteriaceae	Flavobacterium	-
OTU_3476	5	Bacteria	Proteobacteria	Gammaproteobacteria	Xanthomonadales	Xanthomonadaceae	-	-
OTU_3477	5	Bacteria	Proteobacteria	Deltaproteobacteria	Myxococcales	-	-	-
OTU_3478	5	Bacteria	Bacteroidetes	Flavobacteriia	Flavobacteriales	Flavobacteriaceae	Flavobacterium	succinicans
OTU_3479	5	Bacteria	Verrucomicrobia	Verruco-5	-	-	-	-
OTU_3480	5	Bacteria	Verrucomicrobia	Verrucomicrobiae	Verrucomicrobiales	Verrucomicrobiaceae	-	-
OTU_3481	5	Bacteria	Proteobacteria	Deltaproteobacteria	Desulfovibrionales	Desulfomicrobiaceae	Desulfomicrobium	-
OTU_3482	5	Bacteria	SR1	-	-	-	-	-
OTU_3483	5	Bacteria	Proteobacteria	Deltaproteobacteria	Myxococcales	0319-6G20	-	-
OTU_3484	5	Bacteria	GN04	-	-	-	-	-
OTU_3485	5	Bacteria	Planctomycetes	OM190	CL500-15	-	-	-
OTU_3486	5	Bacteria	Verrucomicrobia	Verruco-5	-	-	-	-
OTU_3487	5	Bacteria	Proteobacteria	Alphaproteobacteria	Sphingomonadales	Sphingomonadaceae	Sphingopyxis	alaskensis
OTU_3488	5	Bacteria	Actinobacteria	Actinobacteria	Actinomycetales	Nocardiaceae	Skermania	piniformis
OTU_3489	5	Bacteria	TM7	TM7-1	-	-	-	-
OTU_3490	5	Bacteria	BRC1	NPL-UPA2	-	-	-	-
OTU_3491	5	Bacteria	Planctomycetes	OM190	CL500-15	-	-	-
OTU_3492	5	Bacteria	Bacteroidetes	[Saprospirae]	[Saprospirales]	Saprospiraceae	-	-
OTU_3493	5	Bacteria	Chloroflexi	Anaerolineae	Anaerolineales	Anaerolinaceae	Anaerolinea	-
OTU_3494	5	Bacteria	Chloroflexi	TK17	-	-	-	-
OTU_3495	5	Bacteria	Planctomycetes	Planctomycetia	Pirellulales	Pirellulaceae	-	-
OTU_3496	5	Bacteria	Proteobacteria	Gammaproteobacteria	Xanthomonadales	Xanthomonadaceae	Rhodanobacter	-
OTU_3497	5	Bacteria	WS3	PRR-12	-	-	-	-
OTU_3498	5	Bacteria	Planctomycetes	Planctomycetia	Planctomycetales	Planctomycetaceae	Planctomyces	-
OTU_3499	5	Bacteria	Bacteroidetes	[Saprospirae]	[Saprospirales]	Saprospiraceae	-	-
OTU_3500	5	Bacteria	Spirochaetes	[Leptospirae]	[Leptospirales]	Leptospiraceae	Turneriella	-
OTU_3501	5	Bacteria	Planctomycetes	Planctomycetia	Pirellulales	Pirellulaceae	-	-
OTU_3502	5	Bacteria	Chloroflexi	Anaerolineae	Caldilineales	Caldilineaceae	-	-
OTU_3503	5	Bacteria	TM6	-	-	-	-	-
OTU_3504	5	Bacteria	Planctomycetes	Planctomycetia	Pirellulales	Pirellulaceae	-	-
OTU_3505	5	Bacteria	Chloroflexi	TK17	mle1-48	-	-	-
OTU_3506	5	Bacteria	Proteobacteria	Gammaproteobacteria	Xanthomonadales	Sinobacteraceae	-	-
OTU_3507	5	Bacteria	Bacteroidetes	[Saprospirae]	[Saprospirales]	-	-	-
OTU_3508	5	Bacteria	Planctomycetes	Planctomycetia	Gemmatales	Gemmataceae	Gemmata	-
OTU_3583	5	Bacteria	Bacteroidetes	[Saprospirae]	[Saprospirales]	-	-	-
OTU_3584	5	Bacteria	Actinobacteria	Actinobacteria	Actinomycetales	Dermacoccaceae	Dermacoccus	-
OTU_3585	5	Bacteria	Acidobacteria	Acidobacteria-6	iii1-15	-	-	-
OTU_3586	5	Bacteria	Proteobacteria	Deltaproteobacteria	GW-28	-	-	-
OTU_3587	5	Bacteria	Planctomycetes	Planctomycetia	Pirellulales	Pirellulaceae	-	-
OTU_3588	5	Bacteria	Chloroflexi	Anaerolineae	H39	-	-	-
OTU_3589	5	Bacteria	Actinobacteria	KIST-JJY010	-	-	-	-
OTU_3590	5	Bacteria	Bacteroidetes	[Saprospirae]	[Saprospirales]	-	-	-
OTU_3591	5	Bacteria	TM7	TM7-1	-	-	-	-
OTU_3592	5	Bacteria	Proteobacteria	Gammaproteobacteria	Xanthomonadales	Sinobacteraceae	-	-
OTU_3593	5	Bacteria	Planctomycetes	Planctomycetia	Planctomycetales	Planctomycetaceae	Planctomyces	-
OTU_3594	5	Bacteria	GN02	BD1-5	-	-	-	-
OTU_3595	5	Bacteria	Bacteroidetes	[Saprospirae]	[Saprospirales]	Saprospiraceae	-	-
OTU_3596	5	Bacteria	OP11	OP11-4	-	-	-	-
OTU_3598	5	Bacteria	Planctomycetes	OM190	agg27	-	-	-
OTU_3599	5	Bacteria	Proteobacteria	Gammaproteobacteria	Xanthomonadales	Xanthomonadaceae	-	-
OTU_3600	5	Bacteria	Proteobacteria	Alphaproteobacteria	Rhodospirillales	Rhodospirillaceae	-	-
OTU_3601	5	Bacteria	Bacteroidetes	Flavobacteriia	Flavobacteriales	Flavobacteriaceae	Flavobacterium	-
OTU_3602	5	Bacteria	Proteobacteria	Betaproteobacteria	SC-I-84	-	-	-
OTU_3603	5	Bacteria	Planctomycetes	Planctomycetia	Pirellulales	Pirellulaceae	-	-
OTU_3604	5	Bacteria	Proteobacteria	Betaproteobacteria	Neisseriales	Neisseriaceae	Elbe	Iso18
OTU_3605	5	Bacteria	Planctomycetes	Planctomycetia	Pirellulales	Pirellulaceae	-	-
OTU_3606	5	Bacteria	OP11	OP11-4	-	-	-	-
OTU_3607	5	Bacteria	BRC1	NPL-UPA2	-	-	-	-
OTU_3608	5	Bacteria	Bacteroidetes	Sphingobacteriia	Sphingobacteriales	-	-	-
OTU_3609	5	Bacteria	Verrucomicrobia	Verruco-5	LD1-PB3	-	-	-
OTU_3610	5	Bacteria	Verrucomicrobia	Verrucomicrobiae	Verrucomicrobiales	Verrucomicrobiaceae	Verrucomicrobium	-
OTU_3611	5	Bacteria	Proteobacteria	Deltaproteobacteria	NB1-j	-	-	-
OTU_3612	5	Bacteria	Chloroflexi	TK17	mle1-48	-	-	-
OTU_3613	5	Bacteria	Proteobacteria	Deltaproteobacteria	Myxococcales	Nannocystaceae	Plesiocystis	-
OTU_3614	5	Bacteria	Planctomycetes	Planctomycetia	Gemmatales	Gemmataceae	Gemmata	-
OTU_3615	5	Bacteria	OP11	WCHB1-64	d153	-	-	-
OTU_3616	5	Bacteria	Acidobacteria	Acidobacteria-6	iii1-15	RB40	-	-
OTU_3617	5	Bacteria	Bacteroidetes	Cytophagia	Cytophagales	Cytophagaceae	-	-
OTU_3618	5	Bacteria	TM7	TM7-1	-	-	-	-
OTU_3619	5	Bacteria	Proteobacteria	Deltaproteobacteria	Myxococcales	-	-	-
OTU_3620	5	Bacteria	Proteobacteria	Betaproteobacteria	Rhodocyclales	Rhodocyclaceae	Dechloromonas	-
OTU_3621	5	Bacteria	Bacteroidetes	Bacteroidia	Bacteroidales	Rikenellaceae	Blvii28	-
OTU_3622	5	Bacteria	SR1	-	-	-	-	-
OTU_3623	5	Bacteria	Proteobacteria	Gammaproteobacteria	PYR10d3	-	-	-
OTU_3624	5	Bacteria	Proteobacteria	Gammaproteobacteria	HOC36	-	-	-
OTU_3625	5	Bacteria	Bacteroidetes	Sphingobacteriia	Sphingobacteriales	Sphingobacteriaceae	Pedobacter	-
OTU_3626	5	Bacteria	Bacteroidetes	Flavobacteriia	Flavobacteriales	Cryomorphaceae	-	-
OTU_3627	5	Bacteria	Chloroflexi	Anaerolineae	envOPS12	-	-	-
OTU_3628	5	Bacteria	Proteobacteria	Betaproteobacteria	SC-I-84	-	-	-
OTU_3629	5	Bacteria	Proteobacteria	Betaproteobacteria	Thiobacterales	-	-	-
OTU_3630	5	Bacteria	Proteobacteria	Betaproteobacteria	SC-I-84	-	-	-
OTU_3631	5	Bacteria	Proteobacteria	Alphaproteobacteria	Rhizobiales	-	-	-
OTU_3632	5	Bacteria	Bacteroidetes	Cytophagia	Cytophagales	Cytophagaceae	-	-
OTU_3633	5	Bacteria	Chloroflexi	Anaerolineae	Caldilineales	Caldilineaceae	-	-
OTU_3634	5	Bacteria	Chloroflexi	Anaerolineae	SBR1031	A4b	-	-
OTU_3635	5	Bacteria	Bacteroidetes	Bacteroidia	Bacteroidales	SB-1	-	-
OTU_3718	5	Bacteria	Planctomycetes	Phycisphaerae	Phycisphaerales	-	-	-
OTU_3719	5	Bacteria	Verrucomicrobia	Verrucomicrobiae	Verrucomicrobiales	Verrucomicrobiaceae	-	-
OTU_3720	5	Bacteria	Firmicutes	Clostridia	Clostridiales	Veillonellaceae	Succinispira	mobilis
OTU_3721	5	Bacteria	Bacteroidetes	Bacteroidia	Bacteroidales	Marinilabiaceae	Cytophaga	xylanolytica
OTU_3722	5	Bacteria	Proteobacteria	Betaproteobacteria	Burkholderiales	-	-	-
OTU_3723	5	Bacteria	Actinobacteria	Actinobacteria	Actinomycetales	Actinomycetaceae	N09	-
OTU_3724	5	Bacteria	Proteobacteria	Gammaproteobacteria	Pseudomonadales	Moraxellaceae	Perlucidibaca	-
OTU_3725	5	Bacteria	Planctomycetes	OM190	CL500-15	-	-	-
OTU_3726	5	Bacteria	Proteobacteria	Alphaproteobacteria	-	-	-	-
OTU_3727	5	Bacteria	Proteobacteria	Gammaproteobacteria	-	-	-	-
OTU_3728	5	Bacteria	OD1	Mb-NB09	-	-	-	-
OTU_3729	5	Bacteria	Chloroflexi	Anaerolineae	Anaerolineales	Anaerolinaceae	-	-
OTU_3730	5	Bacteria	Planctomycetes	Planctomycetia	Pirellulales	Pirellulaceae	-	-
OTU_3731	5	Bacteria	Actinobacteria	Actinobacteria	Actinomycetales	-	-	-
OTU_3732	5	Bacteria	Firmicutes	Clostridia	Clostridiales	Lachnospiraceae	-	-
OTU_3733	5	Bacteria	Proteobacteria	Alphaproteobacteria	Kiloniellales	-	-	-
OTU_3734	5	Bacteria	Bacteroidetes	Cytophagia	Cytophagales	Cytophagaceae	-	-
OTU_3735	5	Bacteria	Proteobacteria	Gammaproteobacteria	Legionellales	Legionellaceae	-	-
OTU_3736	5	Bacteria	Proteobacteria	Deltaproteobacteria	Myxococcales	Polyangiaceae	-	-
OTU_3737	5	Bacteria	OD1	ZB2	-	-	-	-
OTU_3738	5	Bacteria	Bacteroidetes	Flavobacteriia	Flavobacteriales	Cryomorphaceae	Crocinitomix	-
OTU_3739	5	Bacteria	Bacteroidetes	Sphingobacteriia	Sphingobacteriales	Sphingobacteriaceae	-	-
OTU_3740	5	Bacteria	-	-	-	-	-	-
OTU_3741	5	Bacteria	Actinobacteria	Actinobacteria	-	-	-	-
OTU_3742	5	Bacteria	Proteobacteria	Betaproteobacteria	Rhodocyclales	Rhodocyclaceae	Azospira	-
OTU_3743	5	Bacteria	Bacteroidetes	Cytophagia	Cytophagales	Cytophagaceae	-	-
OTU_3744	5	Bacteria	Chloroflexi	Anaerolineae	SBR1031	SJA-101	-	-
OTU_3745	5	Bacteria	SR1	-	-	-	-	-
OTU_3746	5	Bacteria	OP11	WCHB1-64	d153	-	-	-
OTU_3747	5	Bacteria	Actinobacteria	Acidimicrobiia	Acidimicrobiales	C111	-	-
OTU_3748	5	Bacteria	Bacteroidetes	Flavobacteriia	Flavobacteriales	Flavobacteriaceae	Flavobacterium	-
OTU_3749	5	Bacteria	Proteobacteria	Betaproteobacteria	A21b	UD5	-	-
OTU_3750	5	Bacteria	Bacteroidetes	[Saprospirae]	[Saprospirales]	Saprospiraceae	-	-
OTU_3751	5	Bacteria	Proteobacteria	Betaproteobacteria	Rhodocyclales	Rhodocyclaceae	Dechloromonas	-
OTU_3752	5	Bacteria	Verrucomicrobia	Verrucomicrobiae	Verrucomicrobiales	Verrucomicrobiaceae	Verrucomicrobium	-
OTU_3753	5	Bacteria	Nitrospirae	Nitrospira	Nitrospirales	Nitrospiraceae	Nitrospira	-
OTU_3754	5	Bacteria	Bacteroidetes	Cytophagia	Cytophagales	Cytophagaceae	-	-
OTU_3755	5	Bacteria	Gemmatimonadetes	Gemm-2	-	-	-	-
OTU_3756	5	Bacteria	Acidobacteria	Holophagae	Holophagales	Holophagaceae	-	-
OTU_3757	5	Bacteria	Bacteroidetes	[Saprospirae]	[Saprospirales]	Saprospiraceae	-	-
OTU_3758	5	Bacteria	Bacteroidetes	-	-	-	-	-
OTU_3759	5	Bacteria	-	-	-	-	-	-
OTU_3760	5	Bacteria	Bacteroidetes	[Saprospirae]	[Saprospirales]	Saprospiraceae	-	-
OTU_3761	5	Bacteria	Proteobacteria	Deltaproteobacteria	Myxococcales	-	-	-
OTU_3762	5	Bacteria	Proteobacteria	Gammaproteobacteria	Legionellales	-	-	-
OTU_3763	5	Bacteria	Proteobacteria	Alphaproteobacteria	Rhizobiales	Hyphomicrobiaceae	Rhodoplanes	-
OTU_3764	5	Bacteria	Proteobacteria	Alphaproteobacteria	Kiloniellales	-	-	-
OTU_3765	5	Bacteria	Chlorobi	BSV26	PK329	-	-	-
OTU_3766	5	Bacteria	Acidobacteria	Acidobacteria-6	iii1-15	RB40	-	-
OTU_3767	5	Bacteria	Planctomycetes	Planctomycetia	Pirellulales	Pirellulaceae	-	-
OTU_3768	5	Bacteria	Acidobacteria	Acidobacteria-6	CCU21	-	-	-
OTU_3769	5	Bacteria	Proteobacteria	Deltaproteobacteria	Myxococcales	OM27	-	-
OTU_3770	5	Bacteria	Bacteroidetes	Flavobacteriia	Flavobacteriales	Flavobacteriaceae	Flavobacterium	-
OTU_3771	5	Bacteria	Proteobacteria	Gammaproteobacteria	Xanthomonadales	Sinobacteraceae	Steroidobacter	-
OTU_3772	5	Bacteria	Planctomycetes	Planctomycetia	Pirellulales	Pirellulaceae	Pirellula	-
OTU_3773	5	Bacteria	Verrucomicrobia	[Pedosphaerae]	[Pedosphaerales]	-	-	-
OTU_3774	5	Bacteria	Proteobacteria	Deltaproteobacteria	NB1-j	MND4	-	-
OTU_477	4	Bacteria	Bacteroidetes	[Saprospirae]	[Saprospirales]	Chitinophagaceae	-	-
OTU_539	4	Bacteria	Chloroflexi	Anaerolineae	GCA004	-	-	-
OTU_1010	4	Bacteria	Bacteroidetes	Sphingobacteriia	Sphingobacteriales	-	-	-
OTU_1231	4	Bacteria	TM7	SC3	-	-	-	-
OTU_1551	4	Bacteria	Proteobacteria	Betaproteobacteria	Burkholderiales	Comamonadaceae	Hylemonella	-
OTU_2096	4	Bacteria	TM7	-	-	-	-	-
OTU_2843	4	Bacteria	Bacteroidetes	Bacteroidia	Bacteroidales	-	-	-
OTU_2917	4	Bacteria	Proteobacteria	TA18	PHOS-HD29	-	-	-
OTU_3143	4	Bacteria	Verrucomicrobia	[Pedosphaerae]	[Pedosphaerales]	-	-	-
OTU_3845	4	Bacteria	Bacteroidetes	-	-	-	-	-
OTU_3846	4	Bacteria	WS6	SC72	-	-	-	-
OTU_3847	4	Bacteria	Armatimonadetes	[Fimbriimonadia]	[Fimbriimonadales]	[Fimbriimonadaceae]	-	-
OTU_3848	4	Bacteria	Chloroflexi	Anaerolineae	DRC31	-	-	-
OTU_3849	4	Bacteria	Proteobacteria	Alphaproteobacteria	Rhizobiales	-	-	-
OTU_3850	4	Bacteria	Bacteroidetes	[Saprospirae]	[Saprospirales]	Saprospiraceae	-	-
OTU_3851	4	Bacteria	Proteobacteria	Gammaproteobacteria	Xanthomonadales	Xanthomonadaceae	-	-
OTU_3852	4	Bacteria	OD1	ABY1	-	-	-	-
OTU_3853	4	Bacteria	Proteobacteria	Gammaproteobacteria	Xanthomonadales	Xanthomonadaceae	Thermomonas	fusca
OTU_3854	4	Bacteria	Chloroflexi	Anaerolineae	Anaerolineales	Anaerolinaceae	WCHB1-05	-
OTU_3855	4	Bacteria	Proteobacteria	Deltaproteobacteria	Bdellovibrionales	Bdellovibrionaceae	Bdellovibrio	-
OTU_3856	4	Bacteria	Proteobacteria	Gammaproteobacteria	Legionellales	-	-	-
OTU_3857	4	Bacteria	Proteobacteria	TA18	PHOS-HD29	-	-	-
OTU_3858	4	Bacteria	Bacteroidetes	Bacteroidia	Bacteroidales	Porphyromonadaceae	Paludibacter	-
OTU_3859	4	Bacteria	Bacteroidetes	Bacteroidia	Bacteroidales	-	-	-
OTU_3860	4	Bacteria	Proteobacteria	Gammaproteobacteria	Pseudomonadales	Moraxellaceae	-	-
OTU_3861	4	Bacteria	Proteobacteria	Alphaproteobacteria	Rhodospirillales	Rhodospirillaceae	-	-
OTU_3862	4	Bacteria	Proteobacteria	Betaproteobacteria	Neisseriales	Neisseriaceae	Uruburuella	suis
OTU_3863	4	Bacteria	Bacteroidetes	-	-	-	-	-
OTU_3864	4	Bacteria	Chloroflexi	Anaerolineae	Anaerolineales	Anaerolinaceae	-	-
OTU_3865	4	Bacteria	OD1	-	-	-	-	-
OTU_3868	4	Bacteria	Actinobacteria	KIST-JJY010	-	-	-	-
OTU_3869	4	Bacteria	OD1	-	-	-	-	-
OTU_3870	4	Bacteria	Proteobacteria	TA18	CV90	-	-	-
OTU_3871	4	Bacteria	Planctomycetes	Planctomycetia	Pirellulales	Pirellulaceae	-	-
OTU_3872	4	Bacteria	Proteobacteria	Deltaproteobacteria	Myxococcales	-	-	-
OTU_3873	4	Bacteria	-	-	-	-	-	-
OTU_3874	4	Bacteria	[Caldithrix]	KSB1	Ucn15732	-	-	-
OTU_3875	4	Bacteria	Proteobacteria	Deltaproteobacteria	Myxococcales	0319-6G20	-	-
OTU_3876	4	Bacteria	Planctomycetes	Planctomycetia	Gemmatales	Gemmataceae	Gemmata	-
OTU_3877	4	Bacteria	Proteobacteria	Betaproteobacteria	-	-	-	-
OTU_3878	4	Bacteria	Proteobacteria	Deltaproteobacteria	Myxococcales	-	-	-
OTU_3879	4	Bacteria	Bacteroidetes	[Saprospirae]	[Saprospirales]	Saprospiraceae	-	-
OTU_3880	4	Bacteria	Chloroflexi	Anaerolineae	Anaerolineales	Anaerolinaceae	WCHB1-05	-
OTU_3881	4	Bacteria	Proteobacteria	Betaproteobacteria	Hydrogenophilales	Hydrogenophilaceae	Thiobacillus	-
OTU_3882	4	Bacteria	Planctomycetes	Planctomycetia	Pirellulales	Pirellulaceae	Pirellula	-
OTU_3883	4	Bacteria	Proteobacteria	Betaproteobacteria	Burkholderiales	Comamonadaceae	-	-
OTU_3884	4	Bacteria	GN02	BD1-5	-	-	-	-
OTU_3885	4	Bacteria	Proteobacteria	Gammaproteobacteria	Legionellales	-	-	-
OTU_3886	4	Bacteria	Proteobacteria	Deltaproteobacteria	Desulfobacterales	Desulfobulbaceae	Desulforhopalus	-
OTU_3887	4	Bacteria	Chloroflexi	Anaerolineae	-	-	-	-
OTU_3888	4	Bacteria	Verrucomicrobia	Verruco-5	LD1-PB3	-	-	-
OTU_3889	4	Bacteria	Chlamydiae	Chlamydiia	Chlamydiales	-	-	-
OTU_3890	4	Bacteria	Proteobacteria	TA18	CV90	-	-	-
OTU_3891	4	Bacteria	Proteobacteria	Gammaproteobacteria	-	-	-	-
OTU_3892	4	Bacteria	Fusobacteria	Fusobacteriia	Fusobacteriales	Leptotrichiaceae	-	-
OTU_3893	4	Bacteria	Verrucomicrobia	Verruco-5	LD1-PB3	-	-	-
OTU_3894	4	Bacteria	Acidobacteria	Acidobacteria-6	iii1-15	-	-	-
OTU_3895	4	Bacteria	Proteobacteria	Deltaproteobacteria	Bdellovibrionales	Bdellovibrionaceae	Bdellovibrio	-
OTU_3896	4	Bacteria	Proteobacteria	Gammaproteobacteria	-	-	-	-
OTU_3897	4	Bacteria	Proteobacteria	Alphaproteobacteria	Rhizobiales	-	-	-
OTU_3898	4	Bacteria	Proteobacteria	Betaproteobacteria	A21b	UD5	-	-
OTU_3899	4	Bacteria	Proteobacteria	Gammaproteobacteria	Chromatiales	Chromatiaceae	-	-
OTU_3900	4	Bacteria	TM7	SC3	-	-	-	-
OTU_3901	4	Bacteria	Proteobacteria	Gammaproteobacteria	Pseudomonadales	Moraxellaceae	Psychrobacter	-
OTU_3902	4	Bacteria	Chloroflexi	Anaerolineae	H39	-	-	-
OTU_3903	4	Bacteria	Bacteroidetes	Sphingobacteriia	Sphingobacteriales	-	-	-
OTU_3904	4	Bacteria	Planctomycetes	OM190	CL500-15	-	-	-
OTU_3905	4	Bacteria	Bacteroidetes	Bacteroidia	Bacteroidales	-	-	-
OTU_3906	4	Bacteria	TM7	-	-	-	-	-
OTU_3907	4	Bacteria	Bacteroidetes	[Saprospirae]	[Saprospirales]	-	-	-
OTU_3908	4	Bacteria	Planctomycetes	Planctomycetia	Pirellulales	Pirellulaceae	-	-
OTU_3909	4	Bacteria	Planctomycetes	Planctomycetia	Gemmatales	Gemmataceae	Gemmata	-
OTU_3910	4	Bacteria	Proteobacteria	Betaproteobacteria	SC-I-84	-	-	-
OTU_3986	4	Bacteria	Proteobacteria	Gammaproteobacteria	Xanthomonadales	Sinobacteraceae	-	-
OTU_3987	4	Bacteria	TM7	TM7-1	-	-	-	-
OTU_3988	4	Bacteria	Chloroflexi	TK10	AKYG885	Dolo_23	-	-
OTU_3989	4	Bacteria	OD1	-	-	-	-	-
OTU_3990	4	Bacteria	Proteobacteria	Gammaproteobacteria	Xanthomonadales	Xanthomonadaceae	Stenotrophomonas	acidaminiphila
OTU_3991	4	Bacteria	Proteobacteria	Betaproteobacteria	-	-	-	-
OTU_3992	4	Bacteria	Bacteroidetes	[Saprospirae]	[Saprospirales]	Saprospiraceae	-	-
OTU_3993	4	Bacteria	Acidobacteria	[Chloracidobacteria]	DS-100	-	-	-
OTU_3994	4	Bacteria	Proteobacteria	Deltaproteobacteria	NB1-j	-	-	-
OTU_3995	4	Bacteria	Planctomycetes	Planctomycetia	Pirellulales	Pirellulaceae	-	-
OTU_3996	4	Bacteria	-	-	-	-	-	-
OTU_3997	4	Bacteria	Verrucomicrobia	[Pedosphaerae]	[Pedosphaerales]	-	-	-
OTU_3998	4	Bacteria	Planctomycetes	Phycisphaerae	WD2101	-	-	-
OTU_3999	4	Bacteria	Proteobacteria	Gammaproteobacteria	Xanthomonadales	Xanthomonadaceae	-	-
OTU_4001	4	Bacteria	Planctomycetes	Planctomycetia	Planctomycetales	Planctomycetaceae	Planctomyces	-
OTU_4002	4	Bacteria	Planctomycetes	Planctomycetia	Pirellulales	Pirellulaceae	-	-
OTU_4003	4	Bacteria	GN02	GKS2-174	-	-	-	-
OTU_4004	4	Bacteria	Proteobacteria	Alphaproteobacteria	Rickettsiales	-	-	-
OTU_4005	4	Bacteria	Verrucomicrobia	[Pedosphaerae]	[Pedosphaerales]	-	-	-
OTU_4006	4	Bacteria	Proteobacteria	Deltaproteobacteria	Syntrophobacterales	Syntrophobacteraceae	-	-
OTU_4007	4	Bacteria	Proteobacteria	Gammaproteobacteria	Pseudomonadales	Moraxellaceae	-	-
OTU_4008	4	Bacteria	Chloroflexi	Anaerolineae	GCA004	-	-	-
OTU_4009	4	Bacteria	Verrucomicrobia	Verrucomicrobiae	Verrucomicrobiales	Verrucomicrobiaceae	-	-
OTU_4010	4	Bacteria	Proteobacteria	Gammaproteobacteria	Xanthomonadales	Xanthomonadaceae	-	-
OTU_4011	4	Bacteria	TM7	TM7-1	-	-	-	-
OTU_4012	4	Bacteria	Planctomycetes	Planctomycetia	Pirellulales	Pirellulaceae	-	-
[truncated: 1,053 more rows]

## Sheet: Kingdom
Taxa	Counts	Percentage-abundance(%)
Bacteria	3049	99.9017
Archaea	3	0.0982962

## Sheet: Phylum
	Relative abundance
Caldiserica	1	0.0343053
Elusimicrobia	1	0.0343053
Fibrobacteres	1	0.0343053
H-178	1	0.0343053
Lentisphaerae	1	0.0343053
Parvarchaeota]	1	0.0343053
WPS-2	1	0.0343053
Euryarchaeota	2	0.0686106
OP3	2	0.0686106
Tenericutes	2	0.0686106
Fusobacteria	3	0.102916
GN04	3	0.102916
GOUTA4	3	0.102916
WS2	3	0.102916
BRC1	4	0.137221
MVP-21	4	0.137221
OP8	4	0.137221
SBR1093	4	0.137221	18
Caldithrix]	5	0.171527
Synergistetes	5	0.171527
NKB19	6	0.205832
GN02	9	0.308748
SR1	10	0.343053
WS6	10	0.343053
Armatimonadetes	13	0.445969
WS3	15	0.51458
Chlamydiae	16	0.548885
Cyanobacteria	16	0.548885
TM6	17	0.58319
Gemmatimonadetes	19	0.651801
OP11	21	0.720412
Spirochaetes	22	0.754717
Nitrospirae	25	0.857633
OD1	52	1.78388
Chlorobi	59	2.02401
Firmicutes	69	2.36707
TM7	81	2.77873
Actinobacteria	103	3.53345
Verrucomicrobia	106	3.63636
Acidobacteria	110	3.77358
Planctomycetes	197	6.75815
Chloroflexi	248	8.50772
Bacteroidetes	610	20.9262
Proteobacteria	1030	35.3345
Phyla	No. of OTUs	Percentage of OTUs

## Sheet: class
	Relative abundance
3BR-5F	1	0.0359583	41
BB34	1	0.0359583
Chlorobia	1	0.0359583
Dehalococcoidetes	1	0.0359583
Elusimicrobia	1	0.0359583
Fibrobacteria	1	0.0359583
GN15	1	0.0359583
koll11	1	0.0359583
Lentisphaeria	1	0.0359583
MVP-15	1	0.0359583
OP11-3	1	0.0359583
Parvarchaea	1	0.0359583
PBS-25	1	0.0359583
SJA-176	1	0.0359583
vadinHA49	1	0.0359583
WCHB1-03	1	0.0359583
Armatimonadia	2	0.0719166
Coriobacteriia	2	0.0719166
Gemm-2	2	0.0719166
Gemmatimonadetes	2	0.0719166
Methanomicrobia	2	0.0719166
Mollicutes	2	0.0719166
S085	2	0.0719166
TK10	2	0.0719166
BD1-5	3	0.107875
Chloroflexi	3	0.107875
Chthonomonadetes	3	0.107875
Fusobacteriia	3	0.107875
iii1-8	3	0.107875
KIST-JJY010	3	0.107875
Mb-NB09	3	0.107875
Oscillatoriophycideae	3	0.107875
SBRH58	3	0.107875
SC72	3	0.107875
SHA-109	3	0.107875
SM2F11	3	0.107875
VC2_1_Bac22	3	0.107875
C6	4	0.143833
GKS2-174	4	0.143833
NPL-UPA2	4	0.143833
VHS-B5-50	4	0.143833
Bacilli	5	0.179791	20
BSV26	5	0.179791
Ellin6529	5	0.179791
KSB1	5	0.179791
Spartobacteria	5	0.179791
Synergistia	5	0.179791
TSBW08	5	0.179791
Chloroplast	6	0.21575
Erysipelotrichi	6	0.21575
Opitutae	6	0.21575
TM7-3	6	0.21575
4C0d-2	7	0.251708
ABY1	7	0.251708
B142	7	0.251708
Fimbriimonadia	7	0.251708
Holophagae	7	0.251708
Sva0725	7	0.251708
Ignavibacteria	8	0.287666
OP11-4	8	0.287666
OPB56	8	0.287666
Leptospirae	10	0.359583	14
Thermomicrobia	10	0.359583
Spirochaetes	11	0.395541
Thermoleophilia	12	0.431499
WCHB1-64	12	0.431499
SJA-4	13	0.467458
Solibacteres	13	0.467458
TK17	13	0.467458
Verruco-5	13	0.467458
Gemm-1	15	0.539374
PRR-12	15	0.539374
Chlamydiia	16	0.575333
Cytophagia	19	0.683207
Epsilonproteobacteria	19	0.683207
OM190	20	0.719166	25
SC3	21	0.755124
ZB2	24	0.862999
Nitrospira	25	0.898957
Phycisphaerae	27	0.970874
SJA-28	29	1.04279
TA18	29	1.04279
Pedosphaerae	33	1.18662
Chloracidobacteria	39	1.40237
Acidimicrobiia	40	1.43833
Acidobacteria-6	40	1.43833
TM7-1	44	1.58216
Actinobacteria	46	1.65408
Verrucomicrobiae	49	1.76196
Sphingobacteriia	53	1.90579
Clostridia	58	2.08558
Flavobacteriia	94	3.38008
Bacteroidia	120	4.31499
Planctomycetia	143	5.14204
Anaerolineae	210	7.55124
Alphaproteobacteria	215	7.73103
Deltaproteobacteria	228	8.19849
Gammaproteobacteria	253	9.09745
Betaproteobacteria	267	9.60086
Saprospirae	271	9.7447
	2781	100
Class	No. of OTUs	Percentage of OTUs

## Sheet: order
	Relative abundance
Order	No. of OTUs	Percentage of OTUs
Saprospirales	271	11.3866
Bacteroidales	120	5.04202
Xanthomonadales	109	4.57983
Myxococcales	99	4.15966
Flavobacteriales	94	3.94958
Burkholderiales	92	3.86555
Pirellulales	77	3.23529
Rhizobiales	67	2.81513
Clostridiales	58	2.43697
Rhodocyclales	53	2.22689
Sphingobacteriales	53	2.22689
Verrucomicrobiales	49	2.05882
Caldilineales	45	1.89076
Planctomycetales	41	1.72269
Acidimicrobiales	40	1.68067
Actinomycetales	40	1.68067
Rhodospirillales	39	1.63866
Anaerolineales	37	1.55462
Desulfobacterales	35	1.47059
Rhodobacterales	35	1.47059
Legionellales	34	1.42857
Pedosphaerales	33	1.38655
iii1-15	32	1.34454
SBR1031	29	1.21849
Nitrospirales	25	1.05042
Gemmatales	23	0.966387
SC-I-84	21	0.882353
Sphingomonadales	21	0.882353
GCA004	20	0.840336
Pseudomonadales	20	0.840336
Syntrophobacterales	20	0.840336	31
Campylobacterales	19	0.798319
Cytophagales	19	0.798319
RB41	19	0.798319
NB1-j	18	0.756303
PHOS-HD29	17	0.714286
Chlamydiales	16	0.672269
CL500-15	15	0.630252
Desulfovibrionales	15	0.630252
Nitrosomonadales	15	0.630252
A31	14	0.588235
SHA-20	13	0.546218
Solibacterales	13	0.546218
CV90	12	0.504202
Ellin6067	12	0.504202
HOC36	12	0.504202
mle1-48	12	0.504202
Bdellovibrionales	11	0.462185
Methylococcales	11	0.462185
Phycisphaerales	11	0.462185
Spirochaetales	11	0.462185
DS-100	10	0.420168
Leptospirales	10	0.420168
PK29	10	0.420168
Rickettsiales	10	0.420168	24
Chromatiales	9	0.378151
DRC31	9	0.378151
JG30-KF-CM45	9	0.378151
Thiotrichales	9	0.378151
CCU21	8	0.336134
Ignavibacteriales	8	0.336134
Oceanospirillales	8	0.336134
Solirubrobacterales	8	0.336134
WD2101	8	0.336134
d153	7	0.294118
envOPS12	7	0.294118
Fimbriimonadales	7	0.294118
Holophagales	7	0.294118
HTCC2188	7	0.294118
MLE1-12	7	0.294118
SJA-15	7	0.294118
Sva0725	7	0.294118
Erysipelotrichales	6	0.252101
LD1-PB3	6	0.252101
Neisseriales	6	0.252101
agg27	5	0.210084
Alteromonadales	5	0.210084
Chthoniobacterales	5	0.210084
Hydrogenophilales	5	0.210084
LD1-PA13	5	0.210084
mle1-8	5	0.210084
MND1	5	0.210084
Opitutales	5	0.210084
Synergistales	5	0.210084
Ucn15732	5	0.210084	30
ASSO-13	4	0.168067
Bifidobacteriales	4	0.168067
Caulobacterales	4	0.168067
d113	4	0.168067
Gaiellales	4	0.168067
H39	4	0.168067
PK329	4	0.168067
Sediment-1	4	0.168067
Stramenopiles	4	0.168067
WCHB1-41	4	0.168067
BD7-3	3	0.12605
FAC87	3	0.12605
Fusobacteriales	3	0.12605
GN03	3	0.12605
GW-28	3	0.12605
MIZ46	3	0.12605
Oscillatoriales	3	0.12605
Roseiflexales	3	0.12605
A21b	2	0.0840336
Aeromonadales	2	0.0840336
AKYG885	2	0.0840336
Armatimonadales	2	0.0840336
B97	2	0.0840336
Coriobacteriales	2	0.0840336
Kiloniellales	2	0.0840336
Lactobacillales	2	0.0840336
Methanosarcinales	2	0.0840336
SJA-22	2	0.0840336
SJA-36	2	0.0840336
Turicibacterales	2	0.0840336
WCHB1-15	2	0.0840336
258ds10	1	0.0420168
34P16	1	0.0420168
AKYG1722	1	0.0420168
Bacillales	1	0.0420168
Blgi18	1	0.0420168
C20	1	0.0420168
CCM11a	1	0.0420168
Cerasicoccales	1	0.0420168
Chlorobiales	1	0.0420168
Chlorophyta	1	0.0420168
Chthonomonadales	1	0.0420168
DS-18	1	0.0420168
Enterobacteriales	1	0.0420168
Gallionellales	1	0.0420168
GIF9	1	0.0420168
IIb	1	0.0420168
Methylophilales	1	0.0420168
p04_C01	1	0.0420168
PB19	1	0.0420168
PL-11B10	1	0.0420168
Pla1	1	0.0420168
pLW-97	1	0.0420168
PYR10d3	1	0.0420168
RB046	1	0.0420168
RF39	1	0.0420168
RsaHF231	1	0.0420168
S0208	1	0.0420168
S1198	1	0.0420168
S-70	1	0.0420168
Spirobacillales	1	0.0420168
Thiobacterales	1	0.0420168
Victivallales	1	0.0420168
YLA114	1	0.0420168	64

## Sheet: Family
	Relative abundance
Family	No. of OTUs	Percentage of OTUs
	0	100
Saprospiraceae	179	10.7831
Pirellulaceae	77	4.63855
Chitinophagaceae	76	4.57831
Comamonadaceae	73	4.39759
Xanthomonadaceae	67	4.03614
Rhodocyclaceae	53	3.19277
Verrucomicrobiaceae	49	2.95181
Caldilineaceae	45	2.71084
Cryomorphaceae	44	2.6506
Sinobacteraceae	42	2.53012
Planctomycetaceae	41	2.46988
Flavobacteriaceae	38	2.28916
Anaerolinaceae	37	2.22892
Rhodospirillaceae	35	2.10843
Hyphomicrobiaceae	29	1.74699
A4b	24	1.44578
Desulfobulbaceae	22	1.3253
Nitrospiraceae	22	1.3253	18
Ellin6075	19	1.14458
Gemmataceae	19	1.14458
Hyphomonadaceae	18	1.08434
Cytophagaceae	17	1.0241
Rhodobacteraceae	17	1.0241
Haliangiaceae	16	0.963855
SB-1	16	0.963855
Moraxellaceae	15	0.903614
Nitrosomonadaceae	15	0.903614
Microthrixaceae	14	0.843373
S47	14	0.843373
Clostridiaceae	13	0.783133
Desulfobacteraceae	13	0.783133
RB40	13	0.783133
Syntrophobacteraceae	13	0.783133
Coxiellaceae	12	0.722892
Porphyromonadaceae	12	0.722892
Methylococcaceae	11	0.662651
Spirochaetaceae	11	0.662651
Desulfomicrobiaceae	10	0.60241
Helicobacteraceae	10	0.60241
Marinilabiaceae	10	0.60241
Sphingomonadaceae	10	0.60241	23
Chromatiaceae	9	0.542169
mb2424	9	0.542169
Piscirickettsiaceae	9	0.542169
Bdellovibrionaceae	8	0.481928
Campylobacteraceae	8	0.481928
Nannocystaceae	8	0.481928
Polyangiaceae	8	0.481928
Sphingobacteriaceae	8	0.481928
Veillonellaceae	8	0.481928
C111	7	0.421687
Fimbriimonadaceae]	7	0.421687
Holophagaceae	7	0.421687
Ignavibacteriaceae	7	0.421687
Leptospiraceae	7	0.421687
Mogibacteriaceae]	7	0.421687
Weeksellaceae]	7	0.421687
Actinomycetaceae	6	0.361446
auto67_4W	6	0.361446
Erysipelotrichaceae	6	0.361446
Intrasporangiaceae	6	0.361446
MND4	6	0.361446
Mycobacteriaceae	6	0.361446
Neisseriaceae	6	0.361446
Syntrophaceae	6	0.361446
Acidaminobacteraceae]	5	0.301205
Chthoniobacteraceae]	5	0.301205
Desulfovibrionaceae	5	0.301205
Dethiosulfovibrionaceae	5	0.301205
EB1017	5	0.301205
Erythrobacteraceae	5	0.301205
Hydrogenophilaceae	5	0.301205
Opitutaceae	5	0.301205
Pseudomonadaceae	5	0.301205
Ruminococcaceae	5	0.301205	34
Bacteroidaceae	4	0.240964
Bifidobacteriaceae	4	0.240964
Caulobacteraceae	4	0.240964
Dietziaceae	4	0.240964
Gordoniaceae	4	0.240964
Hahellaceae	4	0.240964
Halomonadaceae	4	0.240964
HTCC2089	4	0.240964
Isosphaeraceae	4	0.240964
JTB38	4	0.240964
Nocardioidaceae	4	0.240964
OM27	4	0.240964
Peptostreptococcaceae	4	0.240964
Phyllobacteriaceae	4	0.240964
R4-41B	4	0.240964
Rikenellaceae	4	0.240964
125ds10	3	0.180723
Acetobacteraceae	3	0.180723
Bacteriovoracaceae	3	0.180723
Bradyrhizobiaceae	3	0.180723
Burkholderiaceae	3	0.180723
Christensenellaceae	3	0.180723
Ellin515	3	0.180723
Gaiellaceae	3	0.180723
Leptotrichiaceae	3	0.180723
p-2534-18B5	3	0.180723
Parachlamydiaceae	3	0.180723
Phormidiaceae	3	0.180723
Sediment-4	3	0.180723
SJA-101	3	0.180723
0319-6G20	2	0.120482
Aeromonadaceae	2	0.120482
Armatimonadaceae	2	0.120482
BA008	2	0.120482
Coriobacteriaceae	2	0.120482
Dermacoccaceae	2	0.120482
Dolo_23	2	0.120482
KSB4	2	0.120482
Lachnospiraceae	2	0.120482
Methanosaetaceae	2	0.120482
Micrococcaceae	2	0.120482
RFP12	2	0.120482
Thermodesulfovibrionaceae]	2	0.120482
Turicibacteraceae	2	0.120482
UD5	2	0.120482
0319-6A21	1	0.060241
AKIW659	1	0.060241
Alcaligenaceae	1	0.060241
Alteromonadaceae	1	0.060241
Amoebophilaceae]	1	0.060241
Carnobacteriaceae	1	0.060241
Cerasicoccaceae]	1	0.060241
Chlamydomonadaceae	1	0.060241
Chlorobiaceae	1	0.060241
Chthonomonadaceae	1	0.060241
CV106	1	0.060241
Enterobacteriaceae	1	0.060241
Eubacteriaceae	1	0.060241
Gallionellaceae	1	0.060241
Lactobacillaceae	1	0.060241
Legionellaceae	1	0.060241
lheB3-7	1	0.060241
Methylocystaceae	1	0.060241
Nocardiaceae	1	0.060241
oc28	1	0.060241
OM60	1	0.060241
Oxalobacteraceae	1	0.060241
Phycisphaeraceae	1	0.060241
Planococcaceae	1	0.060241
Prevotellaceae	1	0.060241
Propionibacteriaceae	1	0.060241
PRR-10	1	0.060241
SHA-31	1	0.060241
Syntrophorhabdaceae	1	0.060241
Victivallaceae	1	0.060241
Xanthobacteraceae	1	0.060241	76

## Sheet: Genus
	Relative abundance
Genus	No. of OTUs	Percentage of OTUs
A17	3	0.453858
Acidaminobacter	1	0.151286
Acidovorax	4	0.605144
Acinetobacter	9	1.36157
Aeromonas	2	0.302572
Allochromatium	6	0.907716
Amaricoccus	2	0.302572
Anaerofustis	1	0.151286
Anaerolinea	12	1.81543
Anaeromusa	1	0.151286
Anaerosinus	1	0.151286
Anaerovorax	3	0.453858
Aquabacterium	1	0.151286
Aquicella	4	0.605144
Aquimonas	3	0.453858
Arcobacter	8	1.21029
Arenimonas	1	0.151286
Arthrobacter	1	0.151286
Azoarcus	1	0.151286
Azospira	7	1.059
Bacteroides	4	0.605144
Bdellovibrio	8	1.21029
Bifidobacterium	4	0.605144
Blvii28	4	0.605144
Bradyrhizobium	2	0.302572
Brevundimonas	1	0.151286
Caldilinea	16	2.42057
CandidatusAmoebophilus	1	0.151286
CandidatusMicrothrix	8	1.21029
CandidatusProtochlamydia	2	0.302572
CandidatusXiphinematobacter	1	0.151286
Catenibacterium	3	0.453858
Caulobacter	3	0.453858
Cellvibrio	1	0.151286
Chryseobacterium	5	0.75643
Chthoniobacter	1	0.151286
Cloacibacterium	2	0.302572
Clostridium	4	0.605144
Crocinitomix	6	0.907716
Cytophaga	4	0.605144
DCE29	2	0.302572
Dechloromonas	15	2.26929
Dermacoccus	2	0.302572
Desulfobacter	3	0.453858
Desulfobulbus	4	0.605144
Desulfococcus	2	0.302572
Desulfomicrobium	10	1.51286
Desulforhopalus	2	0.302572
Desulfovibrio	4	0.605144
Devosia	3	0.453858
Dietzia	4	0.605144
Dok59	3	0.453858
Dokdonella	3	0.453858
Dongia	3	0.453858
Dyadobacter	1	0.151286
Elbe	1	0.151286
Erythrobacter	1	0.151286
Eubacterium	1	0.151286
Fimbriimonas	1	0.151286
Flavihumibacter	2	0.302572
Flavobacterium	35	5.29501
Fluviicola	1	0.151286
Fusibacter	4	0.605144
Gemmata	7	1.059
Gordonia	4	0.605144
HA73	2	0.302572
Hahella	4	0.605144
Haliscomenobacter	8	1.21029
Halomonas	4	0.605144
Hydrogenophaga	1	0.151286
Hylemonella	5	0.75643
Hyphomicrobium	16	2.42057
Hyphomonas	1	0.151286
Lachnospira	1	0.151286
Lactobacillus	1	0.151286
Leptonema	3	0.453858
Longilinea	1	0.151286
Luteolibacter	2	0.302572
Lysobacter	6	0.907716
Macellibacteroides	3	0.453858
Mesorhizobium	1	0.151286
Methanosaeta	2	0.302572
Methylibium	8	1.21029
Methylocaldum	8	1.21029
Methylosarcina	3	0.453858
Methylosinus	1	0.151286
Microbispora	1	0.151286
Mycobacterium	6	0.907716
N09	1	0.151286
Nannocystis	3	0.453858
Niabella	5	0.75643
Nitrosomonas	2	0.302572
Nitrospira	22	3.32829
Nocardioides	1	0.151286
Novosphingobium	5	0.75643
Opitutus	5	0.75643
Oscillospira	1	0.151286
Paludibacter	9	1.36157
Paracoccus	4	0.605144
Parasegitibacter	1	0.151286
PD-UASB-13	3	0.453858
Pedobacter	3	0.453858
Peredibacter	1	0.151286
Perlucidibaca	3	0.453858
Phormidium	3	0.453858
Pirellula	13	1.96672
Planc+A4:C149tomyces	41	6.20272
Plesiocystis	5	0.75643
Prevotella	1	0.151286
Propionivibrio	7	1.059
Prosthecobacter	1	0.151286
PSB-M-3	2	0.302572
Pseudomonas	5	0.75643
Pseudoxanthomonas	7	1.059
Psychrobacter	1	0.151286
Reyranella	7	1.059
Rhodanobacter	3	0.453858
Rhodobacter	8	1.21029
Rhodoplanes	7	1.059
Roseomonas	2	0.302572
Rubrivivax	8	1.21029
Ruminococcus	1	0.151286
Sarcina	4	0.605144
SHD-231	4	0.605144
SJA-88	2	0.302572
Skermania	1	0.151286
Slackia	1	0.151286
SMB53	1	0.151286
Sphingobacterium	2	0.302572
Sphingomonas	1	0.151286
Sphingopyxis	3	0.453858
Stella	4	0.605144
Stenotrophomonas	2	0.302572
Steroidobacter	3	0.453858
Sterolibacterium	1	0.151286
Succinispira	1	0.151286
Sulfuricurvum	3	0.453858
Sulfurimonas	7	1.059
Sulfuritalea	2	0.302572
Syntrophus	4	0.605144
T78	2	0.302572
Thauera	4	0.605144
Thermomonas	11	1.66415
Thiobacillus	5	0.75643
Trachelomonas	1	0.151286
Treponema	6	0.907716
Trichococcus	1	0.151286
Turicibacter	2	0.302572
Turneriella	4	0.605144
Uruburuella	2	0.302572
vadinHB04	2	0.302572
Verrucomicrobium	17	2.57186
WCHB1-05	2	0.302572
Woodsholea	4	0.605144
Zoogloea	4	0.605144
	661	100

## Sheet: Species
	Relative abundance
Species	No. of OTUs	Percentage of OTUs
massiliensis	7	6.73077
mexicana	5	4.80769
fusca	4	3.84615		48
maritima	4	3.84615
mobilis	4	3.84615
phosphatis	4	3.84615
xylanolytica	4	3.84615
alaskensis	3	2.88462
alcaligenes	3	2.88462
exedens	3	2.88462
fermentans	3	2.88462
johnsonii	3	2.88462
kujiense	3	2.88462
mexicanus	3	2.88462
succinicans	3	2.88462
adolescentis	2	1.92308
brunescens	2	1.92308
celatum	2	1.92308
defluvii	2	1.92308
europaea	2	1.92308
ginsengisoli	2	1.92308
guillouiae	2	1.92308
kaohsiungensis	2	1.92308
lacus	2	1.92308
longum	2	1.92308
restricta	2	1.92308
suis	2	1.92308
vaccae	2	1.92308
acidaminiphila	1	0.961538
bacteriovorus	1	0.961538
biacutus	1	0.961538
biforme	1	0.961538
copri	1	0.961538
cryaerophilus	1	0.961538
faecium	1	0.961538
fibrata	1	0.961538
glycerini	1	0.961538
indigens	1	0.961538
Iso18	1	0.961538
luojiensis	1	0.961538
lwoffii	1	0.961538
mizutaii	1	0.961538
piniformis	1	0.961538
rosea	1	0.961538
ruminis	1	0.961538
starrii	1	0.961538
stutzeri	1	0.961538
volvocinopsis	1	0.961538
voraii	1	0.961538
wittichii	1	0.961538
			50
