# Supplementary material for: Microbial community diversity of an integrated constructed wetland used for treatment of sewage
Source: Front Microbiol. 2024 Mar 18;15:1355718. doi: 10.3389/fmicb.2024.1355718 (PMC10982315; doi:10.3389/fmicb.2024.1355718)
Supplement: Supplementary file 4 [file Table_4.XLSX]

## Sheet: Y-SERIES
NAME	Abundance	Kingdom	Phylum	Class	Order	Family	Genus	Species
OTU_1	155	Bacteria	Chloroflexi	Anaerolineae	GCA004	-	-	-
OTU_2	146	Bacteria	Chloroflexi	Anaerolineae	GCA004	-	-	-
OTU_3	139	Bacteria	Chloroflexi	Anaerolineae	GCA004	-	-	-
OTU_5	128	Bacteria	Chloroflexi	Anaerolineae	GCA004	-	-	-
OTU_8	116	Bacteria	Chloroflexi	Anaerolineae	GCA004	-	-	-
OTU_7	111	Bacteria	Chloroflexi	Anaerolineae	GCA004	-	-	-
OTU_13	100	Bacteria	Synergistetes	Synergistia	Synergistales	TTA_B6	E6	-
OTU_21	74	Bacteria	Actinobacteria	Actinobacteria	Actinomycetales	Microbacteriaceae	-	-
OTU_11	67	Bacteria	Chloroflexi	Anaerolineae	SHA-20	-	-	-
OTU_30	66	Bacteria	Actinobacteria	Actinobacteria	Actinomycetales	Nocardioidaceae	-	-
OTU_46	58	Bacteria	Proteobacteria	Deltaproteobacteria	Desulfobacterales	Desulfobulbaceae	-	-
OTU_18	57	Bacteria	Proteobacteria	Betaproteobacteria	Burkholderiales	Comamonadaceae	-	-
OTU_50	57	Bacteria	Proteobacteria	Deltaproteobacteria	Syntrophobacterales	Syntrophobacteraceae	Syntrophobacter	-
OTU_25	56	Bacteria	Chloroflexi	Anaerolineae	SHA-20	-	-	-
OTU_51	56	Bacteria	Firmicutes	Clostridia	Clostridiales	Christensenellaceae	-	-
OTU_56	55	Bacteria	Firmicutes	Clostridia	Clostridiales	Christensenellaceae	-	-
OTU_40	54	Bacteria	Proteobacteria	Gammaproteobacteria	HOC36	-	-	-
OTU_17	53	Bacteria	Chloroflexi	Anaerolineae	GCA004	-	-	-
OTU_28	52	Bacteria	Proteobacteria	Alphaproteobacteria	Sphingomonadales	Sphingomonadaceae	Novosphingobium	-
OTU_32	52	Bacteria	Actinobacteria	Acidimicrobiia	Acidimicrobiales	Microthrixaceae	-	-
OTU_38	52	Bacteria	Chloroflexi	Anaerolineae	SJA-15	-	-	-
OTU_73	51	Bacteria	Firmicutes	Clostridia	Clostridiales	Clostridiaceae	Clostridium	celatum
OTU_23	48	Bacteria	Proteobacteria	Gammaproteobacteria	HOC36	-	-	-
OTU_33	48	Bacteria	Proteobacteria	Betaproteobacteria	Ellin6067	-	-	-
OTU_45	48	Bacteria	Proteobacteria	Deltaproteobacteria	Syntrophobacterales	Syntrophaceae	Syntrophus	-
OTU_90	48	Bacteria	Proteobacteria	Deltaproteobacteria	Syntrophobacterales	Syntrophorhabdaceae	-	-
OTU_99	48	Bacteria	Firmicutes	Clostridia	Clostridiales	[Mogibacteriaceae]	-	-
OTU_22	45	Bacteria	Chloroflexi	Anaerolineae	Caldilineales	Caldilineaceae	Caldilinea	-
OTU_113	45	Bacteria	Proteobacteria	Deltaproteobacteria	Desulfovibrionales	Desulfomicrobiaceae	Desulfomicrobium	-
OTU_31	44	Bacteria	Chloroflexi	Anaerolineae	Caldilineales	Caldilineaceae	Caldilinea	-
OTU_58	44	Bacteria	Proteobacteria	Betaproteobacteria	SC-I-84	-	-	-
OTU_65	44	Bacteria	Bacteroidetes	[Saprospirae]	[Saprospirales]	Saprospiraceae	-	-
OTU_98	44	Bacteria	Acidobacteria	Sva0725	Sva0725	-	-	-
OTU_114	44	Bacteria	Proteobacteria	Betaproteobacteria	-	-	-	-
OTU_119	44	Bacteria	Proteobacteria	Deltaproteobacteria	Syntrophobacterales	Syntrophobacteraceae	Syntrophobacter	-
OTU_15	43	Bacteria	Nitrospirae	Nitrospira	Nitrospirales	Nitrospiraceae	Nitrospira	-
OTU_130	43	Bacteria	Proteobacteria	Gammaproteobacteria	Pseudomonadales	Pseudomonadaceae	Pseudomonas	-
OTU_47	42	Bacteria	Bacteroidetes	Bacteroidia	Bacteroidales	-	-	-
OTU_131	42	Bacteria	SR1	-	-	-	-	-
OTU_134	42	Bacteria	OP11	WCHB1-64	K2-4-19	-	-	-
OTU_138	42	Archaea	Euryarchaeota	Methanomicrobia	Methanosarcinales	Methanosaetaceae	Methanosaeta	-
OTU_37	41	Bacteria	Proteobacteria	Betaproteobacteria	Burkholderiales	Comamonadaceae	-	-
OTU_141	41	Bacteria	Proteobacteria	Gammaproteobacteria	Chromatiales	Chromatiaceae	-	-
OTU_144	41	Bacteria	Acidobacteria	BPC102	MVS-40	-	-	-
OTU_145	41	Bacteria	Spirochaetes	[Leptospirae]	[Leptospirales]	Sediment-4	SJA-88	-
OTU_149	41	Bacteria	Chloroflexi	Anaerolineae	GCA004	-	-	-
OTU_150	41	Bacteria	Proteobacteria	Gammaproteobacteria	Methylococcales	Methylococcaceae	Methylocaldum	-
OTU_151	41	Bacteria	Verrucomicrobia	[Pedosphaerae]	[Pedosphaerales]	auto67_4W	-	-
OTU_29	40	Bacteria	Proteobacteria	Betaproteobacteria	-	-	-	-
OTU_155	40	Bacteria	OD1	ABY1	-	-	-	-
OTU_160	40	Bacteria	Proteobacteria	Betaproteobacteria	Rhodocyclales	Rhodocyclaceae	Dechloromonas	-
OTU_163	40	Bacteria	Chloroflexi	Anaerolineae	SBR1031	A4b	-	-
OTU_164	40	Bacteria	Proteobacteria	Gammaproteobacteria	Xanthomonadales	Xanthomonadaceae	Thermomonas	-
OTU_83	39	Bacteria	Chloroflexi	Anaerolineae	Caldilineales	Caldilineaceae	-	-
OTU_169	39	Bacteria	Firmicutes	Clostridia	Clostridiales	Christensenellaceae	-	-
OTU_170	39	Bacteria	Caldiserica	WCHB1-03	-	-	-	-
OTU_171	39	Bacteria	OD1	ABY1	-	-	-	-
OTU_172	39	Bacteria	Actinobacteria	Actinobacteria	WCHB1-81	At425_EubF1	-	-
OTU_178	39	Bacteria	Proteobacteria	Deltaproteobacteria	Syntrophobacterales	Syntrophaceae	-	-
OTU_179	39	Bacteria	Bacteroidetes	-	-	-	-	-
OTU_103	38	Bacteria	TM7	SC3	-	-	-	-
OTU_181	38	Bacteria	Proteobacteria	Gammaproteobacteria	Alteromonadales	125ds10	-	-
OTU_182	38	Bacteria	Chloroflexi	Anaerolineae	Anaerolineales	Anaerolinaceae	SHD-231	-
OTU_183	38	Bacteria	OP8	OP8_2	-	-	-	-
OTU_42	37	Bacteria	Acidobacteria	[Chloracidobacteria]	PK29	-	-	-
OTU_189	37	Bacteria	Planctomycetes	Planctomycetia	Pirellulales	Pirellulaceae	-	-
OTU_190	37	Bacteria	WS3	PRR-12	SSS58A	-	-	-
OTU_191	37	Bacteria	Proteobacteria	Alphaproteobacteria	Rhizobiales	-	-	-
OTU_192	37	Bacteria	Proteobacteria	Betaproteobacteria	Rhodocyclales	Rhodocyclaceae	Azospira	-
OTU_193	37	Bacteria	Bacteroidetes	-	-	-	-	-
OTU_194	37	Bacteria	Proteobacteria	Gammaproteobacteria	Oceanospirillales	Halomonadaceae	Halomonas	phosphatis
OTU_198	37	Bacteria	Actinobacteria	Actinobacteria	Actinomycetales	-	-	-
OTU_209	37	Bacteria	Firmicutes	Clostridia	Clostridiales	Clostridiaceae	Clostridium	-
OTU_210	37	Bacteria	Bacteroidetes	Bacteroidia	Bacteroidales	-	-	-
OTU_211	37	Bacteria	Proteobacteria	Gammaproteobacteria	Alteromonadales	125ds10	-	-
OTU_212	37	Bacteria	BRC1	NPL-UPA2	-	-	-	-
OTU_214	36	Bacteria	Proteobacteria	Deltaproteobacteria	Desulfobacterales	Desulfobacteraceae	Desulfobacter	-
OTU_215	36	Bacteria	Chloroflexi	Anaerolineae	GCA004	-	-	-
OTU_220	36	Bacteria	Acidobacteria	Solibacteres	Solibacterales	-	-	-
OTU_44	35	Bacteria	Proteobacteria	Alphaproteobacteria	-	-	-	-
OTU_237	35	Bacteria	Proteobacteria	Gammaproteobacteria	Methylococcales	Methylococcaceae	Methylomonas	-
OTU_19	34	Bacteria	Proteobacteria	Betaproteobacteria	Rhodocyclales	Rhodocyclaceae	Dechloromonas	-
OTU_107	34	Bacteria	Bacteroidetes	[Saprospirae]	[Saprospirales]	Saprospiraceae	-	-
OTU_241	34	Bacteria	Bacteroidetes	Bacteroidia	Bacteroidales	SB-1	-	-
OTU_243	34	Bacteria	Chlorobi	SJA-28	-	-	-	-
OTU_246	34	Bacteria	Firmicutes	Clostridia	Clostridiales	[Mogibacteriaceae]	-	-
OTU_247	34	Bacteria	OD1	ZB2	-	-	-	-
OTU_248	34	Bacteria	Bacteroidetes	Bacteroidia	Bacteroidales	-	-	-
OTU_249	34	Bacteria	Bacteroidetes	-	-	-	-	-
OTU_250	34	Bacteria	Bacteroidetes	Bacteroidia	Bacteroidales	-	-	-
OTU_251	34	Bacteria	Chlorobi	Ignavibacteria	Ignavibacteriales	Ignavibacteriaceae	-	-
OTU_57	33	Bacteria	Firmicutes	Clostridia	Clostridiales	[Mogibacteriaceae]	-	-
OTU_64	33	Bacteria	Proteobacteria	Gammaproteobacteria	Xanthomonadales	Sinobacteraceae	-	-
OTU_85	33	Bacteria	Proteobacteria	Deltaproteobacteria	Myxococcales	-	-	-
OTU_95	33	Bacteria	Firmicutes	Clostridia	Clostridiales	Clostridiaceae	-	-
OTU_252	33	Bacteria	Chlorobi	Chlorobia	Chlorobiales	Chlorobiaceae	-	-
OTU_253	33	Bacteria	Proteobacteria	Deltaproteobacteria	Desulfobacterales	Desulfobacteraceae	Desulfococcus	-
OTU_254	33	Bacteria	BRC1	PRR-11	-	-	-	-
OTU_255	33	Bacteria	Proteobacteria	Deltaproteobacteria	Syntrophobacterales	Syntrophobacteraceae	Syntrophobacter	-
OTU_260	33	Bacteria	Bacteroidetes	Bacteroidia	Bacteroidales	-	-	-
OTU_261	33	Bacteria	Proteobacteria	Deltaproteobacteria	Myxococcales	Haliangiaceae	-	-
OTU_262	33	Bacteria	Verrucomicrobia	[Pedosphaerae]	[Pedosphaerales]	-	-	-
OTU_263	33	Bacteria	Chloroflexi	Anaerolineae	Anaerolineales	Anaerolinaceae	-	-
OTU_264	33	Bacteria	Proteobacteria	Deltaproteobacteria	Desulfobacterales	Desulfobacteraceae	-	-
OTU_265	33	Bacteria	Spirochaetes	Spirochaetes	Spirochaetales	Spirochaetaceae	-	-
OTU_269	33	Bacteria	Proteobacteria	Deltaproteobacteria	GW-28	-	-	-
OTU_270	33	Bacteria	Firmicutes	Clostridia	Clostridiales	[Mogibacteriaceae]	-	-
OTU_66	32	Bacteria	Bacteroidetes	[Saprospirae]	[Saprospirales]	Saprospiraceae	-	-
OTU_279	32	Bacteria	Bacteroidetes	Bacteroidia	Bacteroidales	-	-	-
OTU_280	32	Bacteria	Proteobacteria	Alphaproteobacteria	Rhodospirillales	Acetobacteraceae	Roseomonas	lacus
OTU_281	32	Bacteria	Acidobacteria	[Chloracidobacteria]	PK29	-	-	-
OTU_285	32	Bacteria	Proteobacteria	Alphaproteobacteria	Rhizobiales	Methylocystaceae	-	-
OTU_286	32	Bacteria	Bacteroidetes	Bacteroidia	Bacteroidales	-	-	-
OTU_287	32	Bacteria	Actinobacteria	Acidimicrobiia	Acidimicrobiales	-	-	-
OTU_288	32	Bacteria	Chloroflexi	Anaerolineae	envOPS12	-	-	-
OTU_208	31	Bacteria	Proteobacteria	Deltaproteobacteria	Desulfobacterales	Desulfobulbaceae	-	-
OTU_292	31	Bacteria	Proteobacteria	Deltaproteobacteria	Syntrophobacterales	Syntrophobacteraceae	Syntrophobacter	-
OTU_293	31	Bacteria	Chlorobi	Ignavibacteria	Ignavibacteriales	Ignavibacteriaceae	-	-
OTU_294	31	Bacteria	Proteobacteria	Deltaproteobacteria	Desulfarculales	Desulfarculaceae	-	-
OTU_295	31	Bacteria	BRC1	NPL-UPA2	-	-	-	-
OTU_302	31	Bacteria	Proteobacteria	Gammaproteobacteria	Xanthomonadales	Xanthomonadaceae	-	-
OTU_303	31	Bacteria	Proteobacteria	Deltaproteobacteria	Syntrophobacterales	Syntrophorhabdaceae	-	-
OTU_304	31	Bacteria	Chloroflexi	Anaerolineae	Anaerolineales	Anaerolinaceae	Anaerolinea	-
OTU_312	31	Bacteria	Chloroflexi	Anaerolineae	SBR1031	A4b	-	-
OTU_313	31	Bacteria	Caldiserica	WCHB1-03	-	-	-	-
OTU_16	30	Bacteria	Bacteroidetes	Bacteroidia	Bacteroidales	BA008	-	-
OTU_104	30	Bacteria	Bacteroidetes	[Saprospirae]	[Saprospirales]	Saprospiraceae	-	-
OTU_316	30	Bacteria	Chloroflexi	Anaerolineae	SJA-15	-	-	-
OTU_317	30	Bacteria	Proteobacteria	Deltaproteobacteria	Desulfobacterales	Desulfobulbaceae	Desulfobulbus	-
OTU_318	30	Bacteria	Chloroflexi	Anaerolineae	envOPS12	-	-	-
OTU_327	30	Bacteria	Verrucomicrobia	Verruco-5	LD1-PB3	-	-	-
OTU_67	29	Bacteria	Nitrospirae	Nitrospira	Nitrospirales	Nitrospiraceae	Nitrospira	-
OTU_68	29	Bacteria	Bacteroidetes	Bacteroidia	Bacteroidales	-	-	-
OTU_78	29	Bacteria	Chloroflexi	TK17	mle1-48	-	-	-
OTU_96	29	Bacteria	Proteobacteria	Deltaproteobacteria	Desulfobacterales	Desulfobulbaceae	Desulfobulbus	-
OTU_128	29	Bacteria	Bacteroidetes	[Saprospirae]	[Saprospirales]	Chitinophagaceae	-	-
OTU_154	29	Bacteria	Bacteroidetes	[Saprospirae]	[Saprospirales]	Saprospiraceae	-	-
OTU_342	29	Bacteria	Proteobacteria	Gammaproteobacteria	Xanthomonadales	Xanthomonadaceae	Thermomonas	-
OTU_349	29	Bacteria	Proteobacteria	Deltaproteobacteria	Desulfobacterales	Desulfobulbaceae	-	-
OTU_350	29	Bacteria	Proteobacteria	Deltaproteobacteria	Syntrophobacterales	Syntrophaceae	-	-
OTU_351	29	Bacteria	Proteobacteria	Gammaproteobacteria	-	-	-	-
OTU_362	29	Bacteria	WS6	SC72	A-2AF	-	-	-
OTU_363	29	Bacteria	TM7	TM7-1	-	-	-	-
OTU_364	29	Bacteria	Acidobacteria	Acidobacteria-6	iii1-15	-	-	-
OTU_365	29	Bacteria	Bacteroidetes	Bacteroidia	Bacteroidales	SB-1	-	-
OTU_366	29	Bacteria	Proteobacteria	Betaproteobacteria	-	-	-	-
OTU_20	28	Bacteria	Bacteroidetes	[Saprospirae]	[Saprospirales]	Chitinophagaceae	-	-
OTU_176	28	Bacteria	Bacteroidetes	-	-	-	-	-
OTU_197	28	Bacteria	Proteobacteria	Deltaproteobacteria	GW-28	-	-	-
OTU_375	28	Bacteria	TM7	SC3	-	-	-	-
OTU_376	28	Bacteria	Bacteroidetes	-	-	-	-	-
OTU_385	28	Bacteria	Proteobacteria	Epsilonproteobacteria	Campylobacterales	Helicobacteraceae	Sulfuricurvum	kujiense
OTU_386	28	Bacteria	Proteobacteria	Betaproteobacteria	Burkholderiales	-	-	-
OTU_387	28	Bacteria	Bacteroidetes	Sphingobacteriia	Sphingobacteriales	-	-	-
OTU_388	28	Bacteria	Proteobacteria	Deltaproteobacteria	Syntrophobacterales	Syntrophorhabdaceae	-	-
OTU_389	28	Bacteria	Proteobacteria	Betaproteobacteria	Burkholderiales	-	-	-
OTU_395	28	Bacteria	Firmicutes	Clostridia	Clostridiales	[Acidaminobacteraceae]	Fusibacter	-
OTU_396	28	Bacteria	Proteobacteria	Deltaproteobacteria	Syntrophobacterales	Syntrophaceae	Syntrophus	-
OTU_397	28	Bacteria	Proteobacteria	Deltaproteobacteria	Desulfovibrionales	Desulfovibrionaceae	Desulfovibrio	-
OTU_398	28	Bacteria	Proteobacteria	Betaproteobacteria	-	-	-	-
OTU_24	27	Bacteria	WS6	B142	-	-	-	-
OTU_48	27	Bacteria	Actinobacteria	Thermoleophilia	Solirubrobacterales	-	-	-
OTU_53	27	Bacteria	Proteobacteria	Gammaproteobacteria	Chromatiales	Chromatiaceae	Allochromatium	-
OTU_101	27	Bacteria	Proteobacteria	Gammaproteobacteria	Alteromonadales	125ds10	-	-
OTU_124	27	Bacteria	Chlorobi	Ignavibacteria	Ignavibacteriales	Ignavibacteriaceae	-	-
OTU_223	27	Bacteria	Proteobacteria	Betaproteobacteria	Burkholderiales	Comamonadaceae	-	-
OTU_406	27	Bacteria	NC10	45627	JH-WHS47	-	-	-
OTU_407	27	Bacteria	Proteobacteria	Betaproteobacteria	-	-	-	-
OTU_408	27	Bacteria	Proteobacteria	Deltaproteobacteria	Desulfobacterales	Desulfobacteraceae	Desulfobacter	-
OTU_409	27	Bacteria	Proteobacteria	Alphaproteobacteria	Rhizobiales	Hyphomicrobiaceae	Hyphomicrobium	-
OTU_410	27	Bacteria	Proteobacteria	Deltaproteobacteria	Syntrophobacterales	Syntrophobacteraceae	Syntrophobacter	-
OTU_411	27	Bacteria	Nitrospirae	Nitrospira	Nitrospirales	Nitrospiraceae	Nitrospira	-
OTU_412	27	Bacteria	Proteobacteria	Deltaproteobacteria	Syntrophobacterales	Syntrophorhabdaceae	-	-
OTU_421	27	Bacteria	Verrucomicrobia	[Pedosphaerae]	[Pedosphaerales]	Ellin515	-	-
OTU_425	27	Bacteria	Spirochaetes	Spirochaetes	Spirochaetales	Spirochaetaceae	Treponema	-
OTU_426	27	Bacteria	Firmicutes	Clostridia	Clostridiales	-	-	-
OTU_427	27	Bacteria	Bacteroidetes	Bacteroidia	Bacteroidales	-	-	-
OTU_428	27	Bacteria	Chloroflexi	Anaerolineae	-	-	-	-
OTU_105	26	Bacteria	Acidobacteria	[Chloracidobacteria]	DS-100	-	-	-
OTU_116	26	Bacteria	Proteobacteria	Betaproteobacteria	Rhodocyclales	Rhodocyclaceae	Dechloromonas	-
OTU_117	26	Bacteria	Acidobacteria	Sva0725	Sva0725	-	-	-
OTU_136	26	Bacteria	Proteobacteria	Alphaproteobacteria	Rhizobiales	Hyphomicrobiaceae	Rhodoplanes	-
OTU_139	26	Bacteria	Proteobacteria	Alphaproteobacteria	Rhodospirillales	Rhodospirillaceae	Reyranella	massiliensis
OTU_239	26	Bacteria	Bacteroidetes	Bacteroidia	Bacteroidales	-	-	-
OTU_311	26	Bacteria	Proteobacteria	Betaproteobacteria	Burkholderiales	Comamonadaceae	-	-
OTU_439	26	Bacteria	Acidobacteria	Solibacteres	Solibacterales	-	-	-
OTU_440	26	Bacteria	Chloroflexi	Anaerolineae	Anaerolineales	Anaerolinaceae	SHD-231	-
OTU_441	26	Bacteria	Proteobacteria	Alphaproteobacteria	Rhodospirillales	Rhodospirillaceae	-	-
OTU_444	26	Bacteria	Verrucomicrobia	[Pedosphaerae]	[Pedosphaerales]	Ellin515	-	-
OTU_445	26	Bacteria	Spirochaetes	[Leptospirae]	[Leptospirales]	Sediment-4	-	-
OTU_446	26	Bacteria	Bacteroidetes	[Saprospirae]	[Saprospirales]	Saprospiraceae	-	-
OTU_454	26	Bacteria	OP11	WCHB1-64	K2-4-19	-	-	-
OTU_455	26	Bacteria	BRC1	PRR-11	-	-	-	-
OTU_456	26	Bacteria	Proteobacteria	Betaproteobacteria	Thiobacterales	-	-	-
OTU_457	26	Bacteria	Firmicutes	Clostridia	Clostridiales	Clostridiaceae	Clostridium	-
OTU_458	26	Bacteria	OP3	koll11	GIF10	-	-	-
OTU_459	26	Bacteria	Bacteroidetes	Bacteroidia	Bacteroidales	SB-1	-	-
OTU_80	25	Bacteria	Proteobacteria	Deltaproteobacteria	Desulfobacterales	Desulfobulbaceae	-	-
OTU_110	25	Bacteria	Proteobacteria	Gammaproteobacteria	Chromatiales	Chromatiaceae	Allochromatium	-
OTU_158	25	Bacteria	Chloroflexi	Anaerolineae	Caldilineales	Caldilineaceae	Caldilinea	-
OTU_229	25	Bacteria	Acidobacteria	Acidobacteria-6	iii1-15	mb2424	-	-
OTU_233	25	Bacteria	Chloroflexi	Anaerolineae	SBR1031	A4b	-	-
OTU_467	25	Bacteria	Proteobacteria	Deltaproteobacteria	Syntrophobacterales	Syntrophobacteraceae	Syntrophobacter	-
OTU_468	25	Bacteria	Proteobacteria	Gammaproteobacteria	Alteromonadales	125ds10	-	-
OTU_469	25	Bacteria	Proteobacteria	Alphaproteobacteria	Rhodospirillales	Acetobacteraceae	Roseomonas	lacus
OTU_478	25	Bacteria	Nitrospirae	Nitrospira	Nitrospirales	Nitrospiraceae	Nitrospira	-
OTU_479	25	Bacteria	Proteobacteria	Alphaproteobacteria	Rhodospirillales	Acetobacteraceae	Roseomonas	lacus
OTU_480	25	Bacteria	Proteobacteria	Betaproteobacteria	Burkholderiales	Comamonadaceae	-	-
OTU_481	25	Bacteria	Proteobacteria	Gammaproteobacteria	Methylococcales	Methylococcaceae	Methylomonas	-
OTU_482	25	Bacteria	Bacteroidetes	[Saprospirae]	[Saprospirales]	Saprospiraceae	-	-
OTU_483	25	Bacteria	Chloroflexi	Anaerolineae	Anaerolineales	Anaerolinaceae	Anaerolinea	-
OTU_484	25	Bacteria	Bacteroidetes	Bacteroidia	Bacteroidales	-	-	-
OTU_485	25	Bacteria	NC10	45627	JH-WHS47	-	-	-
OTU_486	25	Bacteria	WS6	SC72	A-2AF	-	-	-
OTU_490	25	Bacteria	Bacteroidetes	Bacteroidia	Bacteroidales	-	-	-
OTU_491	25	Bacteria	Bacteroidetes	Bacteroidia	Bacteroidales	-	-	-
OTU_492	25	Bacteria	Proteobacteria	Gammaproteobacteria	Xanthomonadales	Xanthomonadaceae	-	-
OTU_493	25	Bacteria	Acidobacteria	BPC102	MVS-40	-	-	-
OTU_494	25	Bacteria	Proteobacteria	Deltaproteobacteria	Syntrophobacterales	Syntrophaceae	Syntrophus	-
OTU_60	24	Bacteria	Proteobacteria	Alphaproteobacteria	Rhodobacterales	Rhodobacteraceae	Paracoccus	-
OTU_71	24	Bacteria	Bacteroidetes	Bacteroidia	Bacteroidales	Porphyromonadaceae	Macellibacteroides	fermentans
OTU_77	24	Bacteria	Firmicutes	Clostridia	Clostridiales	Peptostreptococcaceae	-	-
OTU_94	24	Bacteria	Bacteroidetes	Bacteroidia	Bacteroidales	Porphyromonadaceae	Macellibacteroides	fermentans
OTU_108	24	Bacteria	Proteobacteria	Gammaproteobacteria	Chromatiales	Chromatiaceae	Allochromatium	-
OTU_256	24	Bacteria	Cyanobacteria	4C0d-2	MLE1-12	-	-	-
OTU_337	24	Bacteria	TM7	SC3	-	-	-	-
OTU_500	24	Bacteria	Firmicutes	Clostridia	SHA-98	-	-	-
OTU_501	24	Bacteria	Bacteroidetes	Bacteroidia	Bacteroidales	-	-	-
OTU_502	24	Bacteria	Proteobacteria	Deltaproteobacteria	Desulfobacterales	Desulfobacteraceae	-	-
OTU_503	24	Bacteria	Bacteroidetes	[Saprospirae]	[Saprospirales]	Saprospiraceae	-	-
OTU_509	24	Bacteria	OP3	PBS-25	-	-	-	-
OTU_510	24	Bacteria	Proteobacteria	Deltaproteobacteria	Syntrophobacterales	Syntrophaceae	-	-
OTU_511	24	Bacteria	Chloroflexi	Anaerolineae	envOPS12	-	-	-
OTU_512	24	Bacteria	Verrucomicrobia	[Pedosphaerae]	[Pedosphaerales]	Ellin515	-	-
OTU_517	24	Bacteria	Bacteroidetes	[Saprospirae]	[Saprospirales]	Saprospiraceae	-	-
OTU_518	24	Bacteria	Proteobacteria	Gammaproteobacteria	HOC36	-	-	-
OTU_519	24	Bacteria	Chloroflexi	Anaerolineae	GCA004	-	-	-
OTU_520	24	Bacteria	Proteobacteria	Alphaproteobacteria	Rhodobacterales	Rhodobacteraceae	Rhodobacter	-
OTU_521	24	Bacteria	Bacteroidetes	Bacteroidia	Bacteroidales	SB-1	-	-
OTU_522	24	Bacteria	Bacteroidetes	Bacteroidia	Bacteroidales	-	-	-
OTU_523	24	Bacteria	Proteobacteria	Deltaproteobacteria	-	-	-	-
OTU_524	24	Bacteria	Proteobacteria	Deltaproteobacteria	Syntrophobacterales	Syntrophorhabdaceae	-	-
OTU_525	24	Bacteria	Proteobacteria	Alphaproteobacteria	Rhodobacterales	Rhodobacteraceae	Rhodobacter	-
OTU_52	23	Bacteria	Proteobacteria	Gammaproteobacteria	Oceanospirillales	Hahellaceae	Hahella	-
OTU_59	23	Bacteria	Chloroflexi	Ellin6529	-	-	-	-
OTU_88	23	Bacteria	Bacteroidetes	-	-	-	-	-
OTU_102	23	Bacteria	Proteobacteria	Deltaproteobacteria	Syntrophobacterales	Syntrophaceae	-	-
OTU_126	23	Bacteria	Acidobacteria	Solibacteres	Solibacterales	-	-	-
OTU_127	23	Bacteria	[Caldithrix]	KSB1	Ucn15732	-	-	-
OTU_148	23	Bacteria	-	-	-	-	-	-
OTU_152	23	Bacteria	Proteobacteria	Betaproteobacteria	Rhodocyclales	Rhodocyclaceae	-	-
OTU_162	23	Bacteria	Actinobacteria	Acidimicrobiia	Acidimicrobiales	Microthrixaceae	-	-
OTU_185	23	Bacteria	Proteobacteria	Alphaproteobacteria	Sphingomonadales	Sphingomonadaceae	Novosphingobium	-
OTU_231	23	Bacteria	Bacteroidetes	Flavobacteriia	Flavobacteriales	Flavobacteriaceae	Flavobacterium	-
OTU_310	23	Bacteria	Proteobacteria	Gammaproteobacteria	Chromatiales	Chromatiaceae	Allochromatium	-
OTU_321	23	Bacteria	SR1	-	-	-	-	-
OTU_322	23	Bacteria	Proteobacteria	Betaproteobacteria	Burkholderiales	Comamonadaceae	-	-
OTU_533	23	Bacteria	Bacteroidetes	Bacteroidia	Bacteroidales	-	-	-
OTU_534	23	Bacteria	Synergistetes	Synergistia	Synergistales	Dethiosulfovibrionaceae	PD-UASB-13	-
OTU_535	23	Bacteria	Bacteroidetes	Bacteroidia	Bacteroidales	BA008	-	-
OTU_536	23	Bacteria	Nitrospirae	Nitrospira	Nitrospirales	Nitrospiraceae	Nitrospira	-
OTU_547	23	Bacteria	Proteobacteria	Deltaproteobacteria	Syntrophobacterales	Syntrophaceae	-	-
OTU_548	23	Bacteria	Firmicutes	Clostridia	Clostridiales	Ruminococcaceae	-	-
OTU_549	23	Bacteria	-	-	-	-	-	-
OTU_550	23	Bacteria	Bacteroidetes	Bacteroidia	Bacteroidales	SB-1	-	-
OTU_551	23	Bacteria	Chloroflexi	Anaerolineae	Anaerolineales	Anaerolinaceae	SHD-231	-
OTU_552	23	Bacteria	Planctomycetes	Planctomycetia	Pirellulales	Pirellulaceae	-	-
OTU_553	23	Bacteria	Proteobacteria	Deltaproteobacteria	Desulfobacterales	Desulfobacteraceae	Desulfococcus	biacutus
OTU_554	23	Bacteria	Proteobacteria	Deltaproteobacteria	-	-	-	-
OTU_564	23	Bacteria	Spirochaetes	Spirochaetes	Spirochaetales	Spirochaetaceae	-	-
OTU_565	23	Bacteria	Actinobacteria	Actinobacteria	WCHB1-81	At425_EubF1	-	-
OTU_566	23	Bacteria	Proteobacteria	Deltaproteobacteria	Syntrophobacterales	Syntrophaceae	Syntrophus	-
OTU_567	23	Bacteria	Proteobacteria	Deltaproteobacteria	Desulfobacterales	Desulfobacteraceae	-	-
OTU_568	23	Bacteria	Bacteroidetes	Bacteroidia	Bacteroidales	-	-	-
OTU_34	22	Bacteria	Proteobacteria	Gammaproteobacteria	Chromatiales	Chromatiaceae	Allochromatium	-
OTU_63	22	Bacteria	Bacteroidetes	[Saprospirae]	[Saprospirales]	Saprospiraceae	-	-
OTU_82	22	Bacteria	Chloroflexi	TK17	mle1-48	-	-	-
OTU_93	22	Bacteria	Bacteroidetes	[Saprospirae]	[Saprospirales]	Saprospiraceae	-	-
OTU_120	22	Bacteria	Bacteroidetes	Bacteroidia	Bacteroidales	-	-	-
OTU_125	22	Bacteria	Proteobacteria	Alphaproteobacteria	Rhizobiales	Phyllobacteriaceae	-	-
OTU_133	22	Bacteria	Chloroflexi	Anaerolineae	Anaerolineales	Anaerolinaceae	-	-
OTU_326	22	Bacteria	TM7	TM7-1	-	-	-	-
OTU_420	22	Bacteria	Proteobacteria	Deltaproteobacteria	Desulfobacterales	Desulfobacteraceae	Desulfococcus	biacutus
OTU_576	22	Bacteria	Planctomycetes	Planctomycetia	Pirellulales	Pirellulaceae	A17	-
OTU_577	22	Bacteria	Proteobacteria	Alphaproteobacteria	Rhizobiales	Hyphomicrobiaceae	Rhodoplanes	-
OTU_578	22	Bacteria	Verrucomicrobia	[Pedosphaerae]	[Pedosphaerales]	auto67_4W	-	-
OTU_579	22	Bacteria	Bacteroidetes	Bacteroidia	Bacteroidales	-	-	-
OTU_580	22	Bacteria	Spirochaetes	Spirochaetes	Spirochaetales	Spirochaetaceae	Treponema	-
OTU_581	22	Bacteria	Chloroflexi	Anaerolineae	GCA004	-	-	-
OTU_582	22	Bacteria	Proteobacteria	Deltaproteobacteria	GW-28	-	-	-
OTU_583	22	Bacteria	Bacteroidetes	[Saprospirae]	[Saprospirales]	Saprospiraceae	-	-
OTU_584	22	Bacteria	Caldiserica	WCHB1-03	-	-	-	-
OTU_585	22	Bacteria	Chloroflexi	Anaerolineae	Anaerolineales	Anaerolinaceae	T78	-
OTU_586	22	Bacteria	Proteobacteria	Gammaproteobacteria	Alteromonadales	125ds10	-	-
OTU_599	22	Bacteria	Bacteroidetes	Bacteroidia	Bacteroidales	Marinilabiaceae	-	-
OTU_600	22	Bacteria	Bacteroidetes	Bacteroidia	Bacteroidales	-	-	-
OTU_601	22	Bacteria	Chloroflexi	TK17	mle1-48	-	-	-
OTU_602	22	Bacteria	WS6	SC72	A-2AF	-	-	-
OTU_603	22	Archaea	Euryarchaeota	Methanomicrobia	Methanosarcinales	Methanosaetaceae	Methanosaeta	-
OTU_604	22	Bacteria	Chloroflexi	Anaerolineae	SJA-15	-	-	-
OTU_605	22	Bacteria	Proteobacteria	Gammaproteobacteria	Xanthomonadales	Xanthomonadaceae	Thermomonas	-
OTU_606	22	Bacteria	Proteobacteria	Alphaproteobacteria	Rhizobiales	Hyphomicrobiaceae	Hyphomicrobium	-
OTU_618	22	Archaea	Euryarchaeota	Methanomicrobia	Methanosarcinales	Methanosaetaceae	Methanosaeta	-
OTU_619	22	Bacteria	BRC1	NPL-UPA2	-	-	-	-
OTU_620	22	Bacteria	Firmicutes	Bacilli	Turicibacterales	Turicibacteraceae	Turicibacter	-
OTU_621	22	Bacteria	Bacteroidetes	[Saprospirae]	[Saprospirales]	Saprospiraceae	-	-
OTU_622	22	Bacteria	Verrucomicrobia	[Pedosphaerae]	[Pedosphaerales]	Ellin515	-	-
OTU_623	22	Bacteria	Proteobacteria	Deltaproteobacteria	Myxococcales	-	-	-
OTU_624	22	Bacteria	Bacteroidetes	Bacteroidia	Bacteroidales	Marinilabiaceae	-	-
OTU_625	22	Bacteria	Verrucomicrobia	[Pedosphaerae]	[Pedosphaerales]	-	-	-
OTU_626	22	Bacteria	Bacteroidetes	Bacteroidia	Bacteroidales	-	-	-
OTU_627	22	Bacteria	Spirochaetes	Spirochaetes	Spirochaetales	Spirochaetaceae	-	-
OTU_628	22	Bacteria	Spirochaetes	[Leptospirae]	[Leptospirales]	Sediment-4	-	-
OTU_49	21	Bacteria	Proteobacteria	Gammaproteobacteria	Alteromonadales	125ds10	-	-
OTU_87	21	Bacteria	Chloroflexi	Anaerolineae	Caldilineales	Caldilineaceae	-	-
OTU_122	21	Bacteria	Chloroflexi	Anaerolineae	Anaerolineales	Anaerolinaceae	-	-
OTU_177	21	Bacteria	Chloroflexi	Anaerolineae	A31	S47	-	-
OTU_188	21	Bacteria	Chloroflexi	TK17	mle1-48	-	-	-
OTU_245	21	Bacteria	Proteobacteria	Gammaproteobacteria	HTCC2188	-	-	-
OTU_477	21	Bacteria	Bacteroidetes	[Saprospirae]	[Saprospirales]	Chitinophagaceae	-	-
OTU_640	21	Bacteria	Proteobacteria	Gammaproteobacteria	-	-	-	-
OTU_641	21	Bacteria	WS3	PRR-12	LD1-PA13	-	-	-
OTU_642	21	Bacteria	Proteobacteria	Gammaproteobacteria	HOC36	-	-	-
OTU_643	21	Bacteria	Proteobacteria	Alphaproteobacteria	-	-	-	-
OTU_644	21	Bacteria	WS3	PRR-12	SSS58A	-	-	-
OTU_645	21	Bacteria	OP3	PBS-25	-	-	-	-
OTU_646	21	Bacteria	Spirochaetes	Spirochaetes	Spirochaetales	Spirochaetaceae	Treponema	-
OTU_647	21	Bacteria	Chloroflexi	Anaerolineae	GCA004	-	-	-
OTU_648	21	Bacteria	Spirochaetes	[Leptospirae]	[Leptospirales]	Sediment-4	SJA-88	-
OTU_658	21	Bacteria	Proteobacteria	Gammaproteobacteria	-	-	-	-
OTU_659	21	Bacteria	Chloroflexi	Anaerolineae	Caldilineales	Caldilineaceae	-	-
OTU_660	21	Bacteria	Bacteroidetes	[Saprospirae]	[Saprospirales]	Saprospiraceae	-	-
OTU_669	21	Bacteria	Verrucomicrobia	[Pedosphaerae]	[Pedosphaerales]	-	-	-
OTU_670	21	Bacteria	Bacteroidetes	Bacteroidia	Bacteroidales	BA008	-	-
OTU_671	21	Bacteria	Verrucomicrobia	[Pedosphaerae]	[Pedosphaerales]	Ellin515	-	-
OTU_672	21	Bacteria	Proteobacteria	Deltaproteobacteria	Myxococcales	0319-6G20	-	-
OTU_673	21	Bacteria	Chlorobi	SJA-28	-	-	-	-
OTU_674	21	Bacteria	Bacteroidetes	Bacteroidia	Bacteroidales	-	-	-
OTU_675	21	Bacteria	Proteobacteria	Deltaproteobacteria	Syntrophobacterales	Syntrophobacteraceae	Syntrophobacter	-
OTU_39	20	Bacteria	Proteobacteria	Betaproteobacteria	Burkholderiales	-	-	-
OTU_79	20	Bacteria	Proteobacteria	Alphaproteobacteria	Rhodobacterales	Rhodobacteraceae	Paracoccus	-
OTU_84	20	Bacteria	Proteobacteria	Alphaproteobacteria	-	-	-	-
OTU_100	20	Bacteria	Firmicutes	Clostridia	Clostridiales	-	-	-
OTU_203	20	Bacteria	MVP-21	-	-	-	-	-
OTU_205	20	Bacteria	Bacteroidetes	[Saprospirae]	[Saprospirales]	Saprospiraceae	-	-
OTU_216	20	Bacteria	Proteobacteria	Alphaproteobacteria	Rhizobiales	-	-	-
OTU_258	20	Bacteria	Proteobacteria	Betaproteobacteria	Rhodocyclales	Rhodocyclaceae	Azospira	-
OTU_290	20	Bacteria	Proteobacteria	Deltaproteobacteria	Myxococcales	OM27	-	-
OTU_332	20	Bacteria	Proteobacteria	Betaproteobacteria	-	-	-	-
OTU_542	20	Bacteria	Proteobacteria	Betaproteobacteria	Ellin6067	-	-	-
OTU_543	20	Bacteria	Bacteroidetes	[Saprospirae]	[Saprospirales]	Chitinophagaceae	-	-
OTU_690	20	Bacteria	Chloroflexi	Anaerolineae	envOPS12	-	-	-
OTU_691	20	Bacteria	Proteobacteria	Gammaproteobacteria	Xanthomonadales	Xanthomonadaceae	Pseudoxanthomonas	mexicana
OTU_692	20	Bacteria	Actinobacteria	Actinobacteria	Actinomycetales	Dietziaceae	Dietzia	-
OTU_693	20	Bacteria	Proteobacteria	Alphaproteobacteria	Rhodobacterales	Rhodobacteraceae	Rhodobacter	-
OTU_694	20	Bacteria	Proteobacteria	Deltaproteobacteria	Desulfobacterales	Desulfobacteraceae	-	-
OTU_695	20	Bacteria	Bacteroidetes	-	-	-	-	-
OTU_696	20	Bacteria	TM6	SBRH58	-	-	-	-
OTU_697	20	Bacteria	Actinobacteria	Actinobacteria	Actinomycetales	-	-	-
OTU_698	20	Bacteria	Proteobacteria	Deltaproteobacteria	NKB15	-	-	-
OTU_699	20	Bacteria	Chloroflexi	Anaerolineae	Anaerolineales	Anaerolinaceae	WCHB1-05	-
OTU_700	20	Bacteria	Chloroflexi	Anaerolineae	Anaerolineales	Anaerolinaceae	WCHB1-05	-
OTU_701	20	Bacteria	-	-	-	-	-	-
OTU_711	20	Bacteria	TM7	SC3	-	-	-	-
OTU_712	20	Bacteria	Proteobacteria	Deltaproteobacteria	Myxococcales	-	-	-
OTU_713	20	Bacteria	Synergistetes	Synergistia	Synergistales	Dethiosulfovibrionaceae	PD-UASB-13	-
OTU_714	20	Bacteria	Chlorobi	Ignavibacteria	Ignavibacteriales	Ignavibacteriaceae	-	-
OTU_715	20	Bacteria	Proteobacteria	Betaproteobacteria	Burkholderiales	-	-	-
OTU_716	20	Bacteria	Proteobacteria	Alphaproteobacteria	Rhizobiales	-	-	-
OTU_717	20	Bacteria	Verrucomicrobia	[Pedosphaerae]	[Pedosphaerales]	Ellin515	-	-
OTU_718	20	Bacteria	Proteobacteria	Betaproteobacteria	Rhodocyclales	Rhodocyclaceae	Thauera	-
OTU_719	20	Bacteria	Chloroflexi	Anaerolineae	GCA004	-	-	-
OTU_720	20	Bacteria	Spirochaetes	Spirochaetes	Spirochaetales	Spirochaetaceae	-	-
OTU_721	20	Bacteria	Firmicutes	Clostridia	Clostridiales	Clostridiaceae	Clostridium	-
OTU_722	20	Bacteria	Bacteroidetes	-	-	-	-	-
OTU_723	20	Bacteria	Actinobacteria	Actinobacteria	Actinomycetales	Nocardioidaceae	-	-
OTU_724	20	Bacteria	Bacteroidetes	Bacteroidia	Bacteroidales	-	-	-
OTU_744	20	Bacteria	Actinobacteria	Actinobacteria	Actinomycetales	Dietziaceae	Dietzia	-
OTU_745	20	Bacteria	Proteobacteria	Deltaproteobacteria	Desulfobacterales	Desulfobulbaceae	Desulfobulbus	-
OTU_746	20	Bacteria	Proteobacteria	Deltaproteobacteria	Syntrophobacterales	Syntrophaceae	-	-
OTU_747	20	Bacteria	Proteobacteria	Deltaproteobacteria	Syntrophobacterales	Syntrophorhabdaceae	-	-
OTU_748	20	Bacteria	Proteobacteria	Deltaproteobacteria	Syntrophobacterales	Syntrophaceae	Syntrophus	-
OTU_749	20	Bacteria	Bacteroidetes	[Saprospirae]	[Saprospirales]	Saprospiraceae	-	-
OTU_750	20	Bacteria	Proteobacteria	Gammaproteobacteria	Oceanospirillales	Hahellaceae	Hahella	-
OTU_69	19	Bacteria	Proteobacteria	Betaproteobacteria	Rhodocyclales	Rhodocyclaceae	Dechloromonas	-
OTU_89	19	Bacteria	Bacteroidetes	[Saprospirae]	[Saprospirales]	Saprospiraceae	-	-
OTU_146	19	Bacteria	Chloroflexi	Anaerolineae	SHA-20	-	-	-
OTU_147	19	Bacteria	Acidobacteria	[Chloracidobacteria]	RB41	Ellin6075	-	-
OTU_161	19	Bacteria	Proteobacteria	Betaproteobacteria	Burkholderiales	Comamonadaceae	-	-
OTU_167	19	Bacteria	Bacteroidetes	Flavobacteriia	Flavobacteriales	Cryomorphaceae	-	-
OTU_175	19	Bacteria	Proteobacteria	Betaproteobacteria	Rhodocyclales	Rhodocyclaceae	-	-
OTU_186	19	Bacteria	Actinobacteria	Actinobacteria	Actinomycetales	Gordoniaceae	Gordonia	-
OTU_207	19	Bacteria	Proteobacteria	Deltaproteobacteria	Desulfobacterales	Desulfobacteraceae	Desulfobacter	-
OTU_240	19	Bacteria	Proteobacteria	Gammaproteobacteria	Methylococcales	Methylococcaceae	Methylocaldum	-
OTU_274	19	Bacteria	Proteobacteria	Betaproteobacteria	SC-I-84	-	-	-
OTU_284	19	Bacteria	Bacteroidetes	[Saprospirae]	[Saprospirales]	Saprospiraceae	-	-
OTU_308	19	Bacteria	Bacteroidetes	[Saprospirae]	[Saprospirales]	Saprospiraceae	-	-
OTU_323	19	Bacteria	Bacteroidetes	Bacteroidia	Bacteroidales	SB-1	-	-
OTU_339	19	Bacteria	Bacteroidetes	-	-	-	-	-
OTU_539	19	Bacteria	Chloroflexi	Anaerolineae	GCA004	-	-	-
OTU_734	19	Bacteria	Chloroflexi	Anaerolineae	DRC31	-	-	-
OTU_761	19	Bacteria	Proteobacteria	Alphaproteobacteria	-	-	-	-
OTU_762	19	Bacteria	Tenericutes	Mollicutes	-	-	-	-
OTU_763	19	Bacteria	Proteobacteria	Deltaproteobacteria	Syntrophobacterales	Syntrophorhabdaceae	-	-
OTU_764	19	Bacteria	Proteobacteria	Gammaproteobacteria	Oceanospirillales	Halomonadaceae	Halomonas	phosphatis
OTU_765	19	Bacteria	Proteobacteria	Alphaproteobacteria	Rhodobacterales	Rhodobacteraceae	Paracoccus	-
OTU_766	19	Bacteria	Proteobacteria	Betaproteobacteria	Hydrogenophilales	Hydrogenophilaceae	Thiobacillus	-
OTU_767	19	Bacteria	Bacteroidetes	Bacteroidia	Bacteroidales	SB-1	-	-
OTU_768	19	Bacteria	TM6	SBRH58	-	-	-	-
OTU_769	19	Bacteria	Bacteroidetes	Bacteroidia	Bacteroidales	-	-	-
OTU_770	19	Bacteria	Proteobacteria	Deltaproteobacteria	-	-	-	-
OTU_771	19	Bacteria	Chloroflexi	Ellin6529	-	-	-	-
OTU_772	19	Bacteria	Proteobacteria	Gammaproteobacteria	Methylococcales	Methylococcaceae	Methylomonas	-
OTU_773	19	Bacteria	Synergistetes	Synergistia	Synergistales	Dethiosulfovibrionaceae	PD-UASB-13	-
OTU_774	19	Bacteria	Planctomycetes	Planctomycetia	Pirellulales	Pirellulaceae	A17	-
OTU_775	19	Bacteria	Chloroflexi	Anaerolineae	envOPS12	-	-	-
OTU_776	19	Bacteria	Proteobacteria	Deltaproteobacteria	Syntrophobacterales	Syntrophorhabdaceae	-	-
OTU_777	19	Bacteria	Proteobacteria	Deltaproteobacteria	Myxococcales	OM27	-	-
OTU_778	19	Bacteria	Verrucomicrobia	[Pedosphaerae]	[Pedosphaerales]	Ellin515	-	-
OTU_789	19	Bacteria	Proteobacteria	Deltaproteobacteria	Desulfobacterales	Desulfobacteraceae	-	-
OTU_790	19	Bacteria	Proteobacteria	Gammaproteobacteria	-	-	-	-
OTU_791	19	Bacteria	OP3	koll11	GIF10	-	-	-
OTU_792	19	Bacteria	Chloroflexi	Anaerolineae	Anaerolineales	Anaerolinaceae	C1_B004	-
OTU_793	19	Bacteria	Proteobacteria	Betaproteobacteria	Burkholderiales	-	-	-
OTU_794	19	Bacteria	Chloroflexi	Anaerolineae	GCA004	-	-	-
OTU_795	19	Bacteria	Bacteroidetes	-	-	-	-	-
OTU_796	19	Bacteria	Acidobacteria	Solibacteres	Solibacterales	-	-	-
OTU_797	19	Bacteria	Proteobacteria	Deltaproteobacteria	Myxococcales	-	-	-
OTU_798	19	Bacteria	Chloroflexi	Anaerolineae	Anaerolineales	Anaerolinaceae	T78	-
OTU_799	19	Bacteria	Proteobacteria	Deltaproteobacteria	Desulfovibrionales	Desulfohalobiaceae	-	-
OTU_815	19	Bacteria	Bacteroidetes	Bacteroidia	Bacteroidales	-	-	-
OTU_816	19	Bacteria	Actinobacteria	Actinobacteria	WCHB1-81	At425_EubF1	-	-
OTU_817	19	Bacteria	Chloroflexi	Anaerolineae	Caldilineales	Caldilineaceae	-	-
OTU_818	19	Bacteria	Firmicutes	Clostridia	Clostridiales	Ruminococcaceae	-	-
OTU_819	19	Bacteria	Bacteroidetes	Bacteroidia	Bacteroidales	-	-	-
OTU_820	19	Bacteria	Bacteroidetes	Bacteroidia	Bacteroidales	-	-	-
OTU_821	19	Bacteria	Bacteroidetes	Bacteroidia	Bacteroidales	Rikenellaceae	Blvii28	-
OTU_75	18	Bacteria	[Caldithrix]	KSB1	Ucn15732	-	-	-
OTU_86	18	Bacteria	TM7	TM7-1	-	-	-	-
OTU_112	18	Bacteria	Chloroflexi	Anaerolineae	A31	S47	-	-
OTU_217	18	Bacteria	Chloroflexi	Anaerolineae	SBR1031	A4b	-	-
OTU_257	18	Bacteria	Chloroflexi	Anaerolineae	Caldilineales	Caldilineaceae	Caldilinea	-
OTU_835	18	Bacteria	Gemmatimonadetes	Gemm-1	-	-	-	-
OTU_836	18	Bacteria	Bacteroidetes	-	-	-	-	-
OTU_837	18	Bacteria	Spirochaetes	[Leptospirae]	[Leptospirales]	Sediment-4	-	-
OTU_838	18	Bacteria	Bacteroidetes	-	-	-	-	-
OTU_839	18	Bacteria	Bacteroidetes	Bacteroidia	Bacteroidales	-	-	-
OTU_840	18	Bacteria	Bacteroidetes	-	-	-	-	-
OTU_841	18	Bacteria	Chloroflexi	Anaerolineae	GCA004	-	-	-
OTU_842	18	Bacteria	Proteobacteria	Deltaproteobacteria	NKB15	-	-	-
OTU_843	18	Bacteria	Proteobacteria	Deltaproteobacteria	Syntrophobacterales	Syntrophobacteraceae	Syntrophobacter	-
OTU_844	18	Bacteria	Actinobacteria	Actinobacteria	Actinomycetales	Gordoniaceae	Gordonia	-
OTU_845	18	Bacteria	Proteobacteria	Gammaproteobacteria	HOC36	-	-	-
OTU_846	18	Bacteria	Chloroflexi	Anaerolineae	Anaerolineales	Anaerolinaceae	-	-
OTU_847	18	Bacteria	Chloroflexi	Anaerolineae	SJA-15	-	-	-
OTU_848	18	Bacteria	Proteobacteria	Deltaproteobacteria	Desulfobacterales	Desulfobulbaceae	-	-
OTU_849	18	Bacteria	Proteobacteria	Gammaproteobacteria	-	-	-	-
OTU_850	18	Bacteria	Proteobacteria	Deltaproteobacteria	Myxococcales	-	-	-
OTU_851	18	Bacteria	[Caldithrix]	KSB1	Ucn15732	-	-	-
OTU_852	18	Bacteria	Acidobacteria	Solibacteres	Solibacterales	-	-	-
OTU_853	18	Bacteria	Verrucomicrobia	[Pedosphaerae]	[Pedosphaerales]	-	-	-
OTU_854	18	Bacteria	Chloroflexi	Anaerolineae	SJA-15	-	-	-
OTU_855	18	Bacteria	Proteobacteria	Deltaproteobacteria	Syntrophobacterales	Syntrophaceae	-	-
OTU_872	18	Bacteria	Chloroflexi	Anaerolineae	Anaerolineales	Anaerolinaceae	Anaerolinea	-
OTU_873	18	Bacteria	Chloroflexi	Anaerolineae	envOPS12	-	-	-
OTU_874	18	Bacteria	Actinobacteria	Actinobacteria	Actinomycetales	Mycobacteriaceae	Mycobacterium	-
OTU_875	18	Bacteria	Chloroflexi	Anaerolineae	SJA-15	-	-	-
OTU_876	18	Bacteria	Proteobacteria	Deltaproteobacteria	Syntrophobacterales	Syntrophaceae	-	-
OTU_877	18	Bacteria	Spirochaetes	[Leptospirae]	[Leptospirales]	Sediment-4	SJA-88	-
OTU_878	18	Bacteria	Actinobacteria	Acidimicrobiia	Acidimicrobiales	C111	-	-
OTU_879	18	Bacteria	Bacteroidetes	[Saprospirae]	[Saprospirales]	Saprospiraceae	-	-
OTU_880	18	Bacteria	Bacteroidetes	Bacteroidia	Bacteroidales	SB-1	-	-
OTU_881	18	Bacteria	Verrucomicrobia	[Pedosphaerae]	[Pedosphaerales]	Ellin515	-	-
OTU_882	18	Bacteria	Spirochaetes	[Leptospirae]	[Leptospirales]	Sediment-4	-	-
OTU_883	18	Bacteria	NC10	45627	JH-WHS47	-	-	-
OTU_884	18	Bacteria	Proteobacteria	Deltaproteobacteria	Desulfobacterales	Desulfobacteraceae	-	-
OTU_885	18	Bacteria	Bacteroidetes	Bacteroidia	Bacteroidales	-	-	-
OTU_898	18	Bacteria	OD1	ZB2	-	-	-	-
OTU_899	18	Bacteria	OP3	PBS-25	-	-	-	-
OTU_900	18	Bacteria	Bacteroidetes	Flavobacteriia	Flavobacteriales	Flavobacteriaceae	-	-
OTU_901	18	Bacteria	Chloroflexi	Anaerolineae	SBR1031	A4b	-	-
OTU_902	18	Bacteria	Firmicutes	Clostridia	Clostridiales	Clostridiaceae	Clostridium	-
OTU_903	18	Bacteria	Spirochaetes	Spirochaetes	Spirochaetales	Spirochaetaceae	Treponema	-
OTU_904	18	Bacteria	Planctomycetes	Planctomycetia	Pirellulales	Pirellulaceae	-	-
OTU_905	18	Bacteria	Bacteroidetes	Bacteroidia	Bacteroidales	-	-	-
OTU_906	18	Bacteria	Spirochaetes	Spirochaetes	Spirochaetales	Spirochaetaceae	Treponema	-
OTU_907	18	Archaea	Crenarchaeota	MCG	pGrfC26	-	-	-
OTU_36	17	Bacteria	Bacteroidetes	Sphingobacteriia	Sphingobacteriales	-	-	-
OTU_70	17	Bacteria	-	-	-	-	-	-
OTU_187	17	Bacteria	Bacteroidetes	Bacteroidia	Bacteroidales	-	-	-
OTU_222	17	Bacteria	Proteobacteria	Alphaproteobacteria	Rhizobiales	-	-	-
OTU_234	17	Bacteria	Verrucomicrobia	Verrucomicrobiae	Verrucomicrobiales	Verrucomicrobiaceae	Verrucomicrobium	-
OTU_238	17	Bacteria	Chloroflexi	TK17	mle1-48	-	-	-
OTU_259	17	Bacteria	Proteobacteria	Alphaproteobacteria	Rhodobacterales	Hyphomonadaceae	Woodsholea	maritima
OTU_708	17	Bacteria	Chloroflexi	Anaerolineae	DRC31	-	-	-
OTU_922	17	Bacteria	Bacteroidetes	Bacteroidia	Bacteroidales	-	-	-
OTU_923	17	Bacteria	Chloroflexi	Anaerolineae	Caldilineales	Caldilineaceae	Caldilinea	-
OTU_924	17	Bacteria	Chloroflexi	Anaerolineae	GCA004	-	-	-
OTU_925	17	Bacteria	Proteobacteria	Alphaproteobacteria	-	-	-	-
OTU_926	17	Bacteria	Proteobacteria	Deltaproteobacteria	Syntrophobacterales	Syntrophaceae	Syntrophus	-
OTU_927	17	Bacteria	Proteobacteria	Epsilonproteobacteria	Campylobacterales	Helicobacteraceae	Sulfuricurvum	kujiense
OTU_928	17	Archaea	Euryarchaeota	Methanomicrobia	Methanosarcinales	Methanosaetaceae	Methanosaeta	-
OTU_929	17	Bacteria	Firmicutes	Clostridia	Clostridiales	[Mogibacteriaceae]	-	-
OTU_930	17	Bacteria	Acidobacteria	Solibacteres	Solibacterales	-	-	-
OTU_931	17	Bacteria	Proteobacteria	Deltaproteobacteria	Syntrophobacterales	Syntrophaceae	Syntrophus	-
OTU_932	17	Bacteria	Proteobacteria	Gammaproteobacteria	-	-	-	-
OTU_933	17	Bacteria	Tenericutes	Mollicutes	-	-	-	-
OTU_934	17	Bacteria	Proteobacteria	Betaproteobacteria	Thiobacterales	-	-	-
OTU_935	17	Bacteria	OP11	WCHB1-64	d153	-	-	-
OTU_936	17	Bacteria	Proteobacteria	Deltaproteobacteria	Syntrophobacterales	Syntrophaceae	-	-
OTU_937	17	Bacteria	Spirochaetes	Spirochaetes	Spirochaetales	Spirochaetaceae	-	-
OTU_958	17	Bacteria	Proteobacteria	Deltaproteobacteria	Syntrophobacterales	Syntrophorhabdaceae	-	-
OTU_959	17	Bacteria	Chloroflexi	Anaerolineae	envOPS12	-	-	-
OTU_960	17	Bacteria	Firmicutes	Clostridia	Clostridiales	Syntrophomonadaceae	Syntrophomonas	-
OTU_961	17	Bacteria	Proteobacteria	Deltaproteobacteria	Syntrophobacterales	Syntrophaceae	Desulfomonile	-
OTU_962	17	Bacteria	Proteobacteria	Deltaproteobacteria	GW-28	-	-	-
OTU_963	17	Bacteria	Proteobacteria	Alphaproteobacteria	Rhizobiales	Phyllobacteriaceae	-	-
OTU_964	17	Bacteria	Planctomycetes	Planctomycetia	Pirellulales	Pirellulaceae	-	-
OTU_965	17	Bacteria	Bacteroidetes	Bacteroidia	Bacteroidales	-	-	-
OTU_966	17	Bacteria	Firmicutes	Clostridia	SHA-98	-	-	-
OTU_967	17	Bacteria	Spirochaetes	[Leptospirae]	[Leptospirales]	Sediment-4	-	-
OTU_968	17	Bacteria	Proteobacteria	Deltaproteobacteria	Desulfovibrionales	Desulfomicrobiaceae	Desulfomicrobium	-
OTU_969	17	Bacteria	Firmicutes	Clostridia	Clostridiales	Christensenellaceae	-	-
OTU_970	17	Bacteria	OD1	-	-	-	-	-
OTU_971	17	Bacteria	Chloroflexi	Anaerolineae	envOPS12	-	-	-
OTU_972	17	Bacteria	Chloroflexi	Anaerolineae	Caldilineales	Caldilineaceae	-	-
OTU_973	17	Bacteria	Chloroflexi	Anaerolineae	GCA004	-	-	-
OTU_974	17	Bacteria	Proteobacteria	Deltaproteobacteria	Syntrophobacterales	Syntrophorhabdaceae	-	-
OTU_975	17	Bacteria	Bacteroidetes	Bacteroidia	Bacteroidales	SB-1	-	-
OTU_991	17	Bacteria	Proteobacteria	Gammaproteobacteria	Pseudomonadales	Pseudomonadaceae	-	-
OTU_992	17	Bacteria	Caldiserica	OP5	-	-	-	-
OTU_993	17	Bacteria	Acidobacteria	iii1-8	SJA-36	-	-	-
OTU_994	17	Bacteria	Planctomycetes	Planctomycetia	Planctomycetales	Planctomycetaceae	Planctomyces	-
OTU_995	17	Bacteria	Bacteroidetes	[Saprospirae]	[Saprospirales]	Saprospiraceae	-	-
OTU_996	17	Bacteria	Chlorobi	Ignavibacteria	Ignavibacteriales	Ignavibacteriaceae	-	-
OTU_997	17	Bacteria	Acidobacteria	Solibacteres	Solibacterales	-	-	-
OTU_998	17	Bacteria	SBR1093	VHS-B5-50	-	-	-	-
OTU_9	16	Bacteria	Bacteroidetes	[Saprospirae]	[Saprospirales]	Saprospiraceae	-	-
OTU_106	16	Bacteria	Proteobacteria	Deltaproteobacteria	Myxococcales	-	-	-
OTU_111	16	Bacteria	Firmicutes	Clostridia	Clostridiales	Clostridiaceae	-	-
OTU_213	16	Bacteria	Bacteroidetes	-	-	-	-	-
OTU_235	16	Bacteria	Bacteroidetes	[Saprospirae]	[Saprospirales]	Saprospiraceae	-	-
OTU_324	16	Bacteria	Proteobacteria	Betaproteobacteria	Burkholderiales	Comamonadaceae	Hylemonella	-
OTU_414	16	Bacteria	Bacteroidetes	[Saprospirae]	[Saprospirales]	Saprospiraceae	-	-
OTU_438	16	Bacteria	Proteobacteria	Gammaproteobacteria	-	-	-	-
OTU_452	16	Bacteria	Chlorobi	SJA-28	-	-	-	-
OTU_651	16	Bacteria	Proteobacteria	Epsilonproteobacteria	Campylobacterales	Helicobacteraceae	Sulfuricurvum	kujiense
OTU_657	16	Bacteria	Chlorobi	OPB56	-	-	-	-
OTU_1011	16	Bacteria	Spirochaetes	Spirochaetes	Spirochaetales	Spirochaetaceae	-	-
OTU_1012	16	Bacteria	Actinobacteria	Actinobacteria	Actinomycetales	Intrasporangiaceae	-	-
OTU_1013	16	Bacteria	Bacteroidetes	Bacteroidia	Bacteroidales	Rikenellaceae	Blvii28	-
OTU_1014	16	Bacteria	Bacteroidetes	-	-	-	-	-
OTU_1015	16	Bacteria	Proteobacteria	Alphaproteobacteria	Rhodospirillales	Rhodospirillaceae	-	-
OTU_1016	16	Bacteria	Chloroflexi	Anaerolineae	Anaerolineales	Anaerolinaceae	WCHB1-05	-
OTU_1017	16	Bacteria	Verrucomicrobia	[Pedosphaerae]	[Pedosphaerales]	Ellin515	-	-
OTU_1018	16	Bacteria	SR1	-	-	-	-	-
OTU_1019	16	Bacteria	Bacteroidetes	[Saprospirae]	[Saprospirales]	Chitinophagaceae	-	-
OTU_1020	16	Bacteria	SBR1093	VHS-B5-50	-	-	-	-
OTU_1021	16	Bacteria	Bacteroidetes	-	-	-	-	-
OTU_1022	16	Bacteria	Chloroflexi	Anaerolineae	Anaerolineales	Anaerolinaceae	WCHB1-05	-
OTU_1023	16	Bacteria	Actinobacteria	Actinobacteria	Actinomycetales	Mycobacteriaceae	Mycobacterium	-
OTU_1024	16	Bacteria	-	-	-	-	-	-
OTU_1025	16	Bacteria	Firmicutes	Clostridia	Clostridiales	Clostridiaceae	Clostridium	-
OTU_1026	16	Bacteria	Proteobacteria	Deltaproteobacteria	Syntrophobacterales	Syntrophaceae	Syntrophus	-
OTU_1027	16	Bacteria	TM7	SC3	-	-	-	-
OTU_1028	16	Bacteria	Chloroflexi	Anaerolineae	Anaerolineales	Anaerolinaceae	-	-
OTU_1029	16	Bacteria	Proteobacteria	Betaproteobacteria	-	-	-	-
OTU_1030	16	Bacteria	Proteobacteria	Betaproteobacteria	Hydrogenophilales	Hydrogenophilaceae	Thiobacillus	-
OTU_1031	16	Bacteria	Firmicutes	Clostridia	Clostridiales	Ruminococcaceae	-	-
OTU_1032	16	Bacteria	Proteobacteria	Deltaproteobacteria	Desulfovibrionales	Desulfomicrobiaceae	Desulfomicrobium	-
OTU_1033	16	Bacteria	Chloroflexi	Anaerolineae	Anaerolineales	Anaerolinaceae	SHD-231	-
OTU_1034	16	Bacteria	Cyanobacteria	Chloroplast	Streptophyta	-	-	-
OTU_1035	16	Bacteria	Chloroflexi	Anaerolineae	SJA-15	-	-	-
OTU_1036	16	Bacteria	Chloroflexi	Anaerolineae	Anaerolineales	Anaerolinaceae	-	-
OTU_1037	16	Bacteria	Actinobacteria	Actinobacteria	Actinomycetales	Dietziaceae	Dietzia	-
OTU_1061	16	Bacteria	TPD-58	-	-	-	-	-
OTU_1062	16	Bacteria	-	-	-	-	-	-
OTU_1063	16	Bacteria	Caldiserica	WCHB1-03	-	-	-	-
OTU_1064	16	Bacteria	MVP-21	-	-	-	-	-
OTU_1065	16	Bacteria	Bacteroidetes	-	-	-	-	-
OTU_1066	16	Bacteria	Bacteroidetes	-	-	-	-	-
OTU_1067	16	Bacteria	Bacteroidetes	Bacteroidia	Bacteroidales	-	-	-
OTU_1068	16	Bacteria	Bacteroidetes	-	-	-	-	-
OTU_1069	16	Bacteria	Chlorobi	Chlorobia	Chlorobiales	Chlorobiaceae	-	-
OTU_1070	16	Bacteria	Chloroflexi	Anaerolineae	envOPS12	-	-	-
OTU_1071	16	Bacteria	Acidobacteria	Solibacteres	Solibacterales	-	-	-
OTU_1072	16	Bacteria	Chloroflexi	Anaerolineae	DRC31	-	-	-
OTU_1073	16	Bacteria	OD1	Mb-NB09	-	-	-	-
OTU_1074	16	Bacteria	Firmicutes	Clostridia	Clostridiales	Clostridiaceae	Clostridium	-
OTU_1094	16	Bacteria	Chloroflexi	Anaerolineae	Anaerolineales	Anaerolinaceae	T78	-
OTU_1095	16	Bacteria	TM6	SBRH58	-	-	-	-
OTU_1096	16	Bacteria	Acidobacteria	Solibacteres	Solibacterales	-	-	-
OTU_1097	16	Bacteria	Proteobacteria	Gammaproteobacteria	Xanthomonadales	Sinobacteraceae	-	-
OTU_1098	16	Bacteria	Acidobacteria	Solibacteres	Solibacterales	-	-	-
OTU_1099	16	Bacteria	Actinobacteria	Actinobacteria	Actinomycetales	Nocardioidaceae	-	-
OTU_1100	16	Bacteria	Proteobacteria	Deltaproteobacteria	Desulfovibrionales	Desulfohalobiaceae	-	-
OTU_1101	16	Bacteria	Actinobacteria	Actinobacteria	Actinomycetales	-	-	-
OTU_1102	16	Bacteria	Proteobacteria	Deltaproteobacteria	-	-	-	-
OTU_1103	16	Bacteria	Proteobacteria	Betaproteobacteria	Burkholderiales	-	-	-
OTU_1104	16	Bacteria	Proteobacteria	Gammaproteobacteria	Xanthomonadales	Sinobacteraceae	-	-
OTU_1105	16	Bacteria	Proteobacteria	Alphaproteobacteria	Rhizobiales	Phyllobacteriaceae	-	-
OTU_1106	16	Bacteria	Firmicutes	Clostridia	Clostridiales	Ruminococcaceae	-	-
OTU_1107	16	Bacteria	Actinobacteria	Actinobacteria	WCHB1-81	At425_EubF1	-	-
OTU_1108	16	Bacteria	Actinobacteria	Actinobacteria	Actinomycetales	-	-	-
OTU_1109	16	Bacteria	Actinobacteria	Actinobacteria	Actinomycetales	Dietziaceae	Dietzia	-
OTU_1110	16	Bacteria	Spirochaetes	Spirochaetes	Spirochaetales	Spirochaetaceae	Treponema	-
OTU_1111	16	Bacteria	TPD-58	-	-	-	-	-
OTU_1112	16	Bacteria	Proteobacteria	Alphaproteobacteria	Rhodospirillales	Acetobacteraceae	Roseomonas	lacus
OTU_1113	16	Bacteria	-	-	-	-	-	-
OTU_1114	16	Bacteria	Bacteroidetes	-	-	-	-	-
OTU_4	15	Bacteria	Bacteroidetes	[Saprospirae]	[Saprospirales]	Saprospiraceae	-	-
OTU_62	15	Bacteria	Bacteroidetes	Bacteroidia	Bacteroidales	Marinilabiaceae	-	-
OTU_129	15	Bacteria	Proteobacteria	Alphaproteobacteria	Rhizobiales	-	-	-
OTU_135	15	Bacteria	Acidobacteria	[Chloracidobacteria]	RB41	Ellin6075	-	-
OTU_168	15	Bacteria	Acidobacteria	[Chloracidobacteria]	PK29	-	-	-
OTU_201	15	Bacteria	Proteobacteria	Gammaproteobacteria	Xanthomonadales	Sinobacteraceae	-	-
OTU_242	15	Bacteria	Proteobacteria	Gammaproteobacteria	Xanthomonadales	Sinobacteraceae	-	-
OTU_336	15	Bacteria	Proteobacteria	Gammaproteobacteria	Thiotrichales	Piscirickettsiaceae	-	-
OTU_341	15	Bacteria	Nitrospirae	Nitrospira	Nitrospirales	Nitrospiraceae	Nitrospira	-
OTU_348	15	Bacteria	Bacteroidetes	[Saprospirae]	[Saprospirales]	Saprospiraceae	-	-
OTU_356	15	Bacteria	Gemmatimonadetes	Gemmatimonadetes	-	-	-	-
OTU_433	15	Bacteria	Chloroflexi	Anaerolineae	A31	S47	-	-
OTU_448	15	Bacteria	Bacteroidetes	[Saprospirae]	[Saprospirales]	Chitinophagaceae	-	-
OTU_476	15	Bacteria	Bacteroidetes	-	-	-	-	-
OTU_1135	15	Bacteria	Chloroflexi	Anaerolineae	SJA-15	-	-	-
OTU_1136	15	Bacteria	Proteobacteria	Betaproteobacteria	Rhodocyclales	Rhodocyclaceae	Sulfuritalea	-
OTU_1137	15	Bacteria	Acidobacteria	BPC102	MVS-40	-	-	-
OTU_1138	15	Bacteria	Bacteroidetes	Bacteroidia	Bacteroidales	-	-	-
OTU_1139	15	Bacteria	Proteobacteria	Betaproteobacteria	Thiobacterales	-	-	-
OTU_1140	15	Bacteria	Proteobacteria	Deltaproteobacteria	Desulfovibrionales	Desulfovibrionaceae	Desulfovibrio	-
OTU_1141	15	Bacteria	Proteobacteria	Deltaproteobacteria	Syntrophobacterales	Syntrophobacteraceae	Syntrophobacter	-
OTU_1142	15	Bacteria	Chloroflexi	Anaerolineae	SHA-20	-	-	-
OTU_1143	15	Bacteria	Chlamydiae	Chlamydiia	-	-	-	-
OTU_1144	15	Bacteria	Proteobacteria	Alphaproteobacteria	Rhizobiales	Phyllobacteriaceae	Mesorhizobium	-
OTU_1145	15	Bacteria	Chloroflexi	Anaerolineae	Anaerolineales	Anaerolinaceae	-	-
OTU_1146	15	Bacteria	Chloroflexi	Anaerolineae	envOPS12	-	-	-
OTU_1147	15	Bacteria	Firmicutes	Clostridia	Clostridiales	Veillonellaceae	-	-
OTU_1148	15	Bacteria	Spirochaetes	[Leptospirae]	[Leptospirales]	Sediment-4	-	-
OTU_1149	15	Bacteria	Spirochaetes	[Leptospirae]	[Leptospirales]	Sediment-4	SJA-88	-
OTU_1150	15	Bacteria	Proteobacteria	Deltaproteobacteria	Desulfovibrionales	Desulfohalobiaceae	-	-
OTU_1151	15	Bacteria	Firmicutes	Clostridia	Clostridiales	[Acidaminobacteraceae]	Fusibacter	-
OTU_1152	15	Bacteria	Proteobacteria	Deltaproteobacteria	-	-	-	-
OTU_1153	15	Bacteria	Proteobacteria	Gammaproteobacteria	-	-	-	-
OTU_1154	15	Bacteria	Bacteroidetes	-	-	-	-	-
OTU_1155	15	Bacteria	WS6	SC72	WCHB1-15	-	-	-
OTU_1156	15	Bacteria	Proteobacteria	Deltaproteobacteria	Syntrophobacterales	Syntrophaceae	-	-
OTU_1157	15	Bacteria	Firmicutes	Bacilli	Turicibacterales	Turicibacteraceae	Turicibacter	-
OTU_1158	15	Bacteria	Chloroflexi	Anaerolineae	Anaerolineales	Anaerolinaceae	-	-
OTU_1183	15	Bacteria	Proteobacteria	Alphaproteobacteria	Rhizobiales	Methylocystaceae	Methylosinus	-
OTU_1184	15	Bacteria	Proteobacteria	Betaproteobacteria	Hydrogenophilales	Hydrogenophilaceae	Thiobacillus	-
OTU_1185	15	Bacteria	Acidobacteria	BPC102	MVS-40	-	-	-
OTU_1186	15	Bacteria	Cyanobacteria	Chloroplast	Stramenopiles	-	-	-
OTU_1187	15	Bacteria	Acidobacteria	Holophagae	Holophagales	-	-	-
OTU_1188	15	Bacteria	Proteobacteria	Deltaproteobacteria	Syntrophobacterales	Syntrophaceae	-	-
OTU_1189	15	Bacteria	Verrucomicrobia	[Pedosphaerae]	[Pedosphaerales]	-	-	-
OTU_1190	15	Bacteria	Proteobacteria	Deltaproteobacteria	Myxococcales	OM27	-	-
OTU_1191	15	Bacteria	Proteobacteria	Deltaproteobacteria	Syntrophobacterales	Syntrophobacteraceae	Syntrophobacter	-
OTU_1192	15	Bacteria	Proteobacteria	Gammaproteobacteria	-	-	-	-
OTU_1193	15	Bacteria	Caldiserica	OP5	-	-	-	-
OTU_1194	15	Bacteria	-	-	-	-	-	-
OTU_1195	15	Bacteria	Proteobacteria	Deltaproteobacteria	Myxococcales	0319-6G20	-	-
OTU_1196	15	Bacteria	Bacteroidetes	Bacteroidia	Bacteroidales	SB-1	-	-
OTU_1197	15	Bacteria	Bacteroidetes	[Saprospirae]	[Saprospirales]	-	-	-
OTU_1198	15	Bacteria	Proteobacteria	Gammaproteobacteria	-	-	-	-
OTU_1199	15	Bacteria	Caldiserica	OP5	WCHB1-02	-	-	-
OTU_1232	15	Bacteria	Proteobacteria	Deltaproteobacteria	Desulfobacterales	Desulfobacteraceae	Desulfococcus	-
OTU_1233	15	Bacteria	Proteobacteria	Deltaproteobacteria	Desulfovibrionales	Desulfomicrobiaceae	Desulfomicrobium	-
OTU_1234	15	Bacteria	Chloroflexi	Anaerolineae	Anaerolineales	Anaerolinaceae	Anaerolinea	-
OTU_1235	15	Bacteria	OD1	ABY1	-	-	-	-
OTU_1236	15	Bacteria	TM7	SC3	-	-	-	-
OTU_1237	15	Bacteria	Spirochaetes	Spirochaetes	Spirochaetales	Spirochaetaceae	-	-
OTU_1238	15	Bacteria	TM7	TM7-1	-	-	-	-
OTU_1239	15	Bacteria	Bacteroidetes	Flavobacteriia	Flavobacteriales	Flavobacteriaceae	Flavobacterium	-
OTU_1240	15	Bacteria	Acidobacteria	Acidobacteria-6	CCU21	-	-	-
OTU_1241	15	Bacteria	Chloroflexi	Anaerolineae	GCA004	-	-	-
OTU_1242	15	Bacteria	Chloroflexi	Anaerolineae	Caldilineales	Caldilineaceae	Caldilinea	-
OTU_1243	15	Bacteria	Lentisphaerae	[Lentisphaeria]	Z20	-	-	-
OTU_1244	15	Bacteria	Chloroflexi	Anaerolineae	Anaerolineales	Anaerolinaceae	WCHB1-05	-
OTU_1245	15	Bacteria	Chloroflexi	Anaerolineae	Anaerolineales	Anaerolinaceae	-	-
OTU_1246	15	Bacteria	Actinobacteria	Acidimicrobiia	Acidimicrobiales	-	-	-
OTU_1247	15	Bacteria	Acidobacteria	[Chloracidobacteria]	PK29	-	-	-
OTU_1248	15	Bacteria	Proteobacteria	Deltaproteobacteria	Syntrophobacterales	Syntrophaceae	-	-
OTU_1249	15	Bacteria	Proteobacteria	Gammaproteobacteria	HOC36	-	-	-
OTU_1250	15	Bacteria	Proteobacteria	Deltaproteobacteria	Myxococcales	-	-	-
OTU_1251	15	Bacteria	-	-	-	-	-	-
OTU_1252	15	Bacteria	Chloroflexi	Anaerolineae	Anaerolineales	Anaerolinaceae	-	-
OTU_1253	15	Bacteria	Actinobacteria	Actinobacteria	WCHB1-81	At425_EubF1	-	-
OTU_1254	15	Bacteria	OD1	ABY1	-	-	-	-
OTU_1255	15	Bacteria	Proteobacteria	Gammaproteobacteria	Xanthomonadales	Xanthomonadaceae	-	-
OTU_26	14	Bacteria	Proteobacteria	Alphaproteobacteria	Rhizobiales	-	-	-
OTU_143	14	Bacteria	Proteobacteria	Alphaproteobacteria	Rhizobiales	Hyphomicrobiaceae	Hyphomicrobium	-
OTU_166	14	Bacteria	Bacteroidetes	Bacteroidia	Bacteroidales	-	-	-
OTU_275	14	Bacteria	Firmicutes	Bacilli	Turicibacterales	Turicibacteraceae	Turicibacter	-
OTU_297	14	Bacteria	Firmicutes	Clostridia	Clostridiales	Veillonellaceae	-	-
OTU_301	14	Bacteria	Acidobacteria	[Chloracidobacteria]	RB41	Ellin6075	-	-
OTU_306	14	Bacteria	Proteobacteria	Gammaproteobacteria	Xanthomonadales	Xanthomonadaceae	-	-
OTU_320	14	Bacteria	OP11	OP11-4	-	-	-	-
OTU_346	14	Bacteria	Proteobacteria	Betaproteobacteria	Ellin6067	-	-	-
OTU_373	14	Bacteria	Chloroflexi	Anaerolineae	Anaerolineales	Anaerolinaceae	-	-
OTU_403	14	Bacteria	Bacteroidetes	[Saprospirae]	[Saprospirales]	Saprospiraceae	-	-
OTU_423	14	Bacteria	Bacteroidetes	Bacteroidia	Bacteroidales	-	-	-
OTU_462	14	Bacteria	Bacteroidetes	[Saprospirae]	[Saprospirales]	Chitinophagaceae	-	-
OTU_466	14	Bacteria	Chloroflexi	Anaerolineae	Anaerolineales	Anaerolinaceae	Longilinea	-
OTU_1282	14	Bacteria	Chlamydiae	-	-	-	-	-
OTU_1283	14	Bacteria	Firmicutes	Clostridia	Clostridiales	Clostridiaceae	Clostridium	-
OTU_1284	14	Bacteria	Chloroflexi	Anaerolineae	Anaerolineales	Anaerolinaceae	-	-
OTU_1285	14	Bacteria	Chloroflexi	Anaerolineae	envOPS12	-	-	-
OTU_1286	14	Bacteria	Bacteroidetes	Bacteroidia	Bacteroidales	-	-	-
OTU_1287	14	Bacteria	OD1	-	-	-	-	-
OTU_1288	14	Bacteria	Chloroflexi	TK17	mle1-48	-	-	-
OTU_1289	14	Bacteria	Proteobacteria	Gammaproteobacteria	Xanthomonadales	Sinobacteraceae	-	-
OTU_1290	14	Bacteria	Firmicutes	Clostridia	Clostridiales	Veillonellaceae	-	-
OTU_1291	14	Bacteria	Chloroflexi	Anaerolineae	Caldilineales	Caldilineaceae	Caldilinea	-
OTU_1292	14	Bacteria	Chloroflexi	Anaerolineae	Anaerolineales	Anaerolinaceae	-	-
OTU_1293	14	Bacteria	Bacteroidetes	Bacteroidia	Bacteroidales	-	-	-
OTU_1294	14	Bacteria	Bacteroidetes	Bacteroidia	Bacteroidales	-	-	-
OTU_1295	14	Bacteria	Bacteroidetes	Bacteroidia	Bacteroidales	Rikenellaceae	Blvii28	-
OTU_1296	14	Bacteria	Proteobacteria	Gammaproteobacteria	Xanthomonadales	Sinobacteraceae	-	-
OTU_1297	14	Bacteria	Firmicutes	Clostridia	Clostridiales	-	-	-
OTU_1298	14	Bacteria	OP11	WCHB1-64	d153	-	-	-
OTU_1299	14	Bacteria	-	-	-	-	-	-
OTU_1300	14	Bacteria	Bacteroidetes	Flavobacteriia	Flavobacteriales	Flavobacteriaceae	Flavobacterium	-
OTU_1301	14	Bacteria	Chloroflexi	Anaerolineae	GCA004	-	-	-
OTU_1302	14	Bacteria	Proteobacteria	Deltaproteobacteria	Desulfarculales	Desulfarculaceae	-	-
OTU_1303	14	Bacteria	Proteobacteria	Deltaproteobacteria	Syntrophobacterales	Syntrophaceae	-	-
OTU_1304	14	Bacteria	Spirochaetes	[Leptospirae]	[Leptospirales]	Sediment-4	-	-
OTU_1305	14	Bacteria	Acidobacteria	Sva0725	Sva0725	-	-	-
OTU_1306	14	Bacteria	Chloroflexi	Dehalococcoidetes	GIF9	-	-	-
OTU_1307	14	Bacteria	Proteobacteria	Gammaproteobacteria	Xanthomonadales	Sinobacteraceae	-	-
OTU_1308	14	Bacteria	Chloroflexi	Anaerolineae	Anaerolineales	Anaerolinaceae	SHD-231	-
OTU_1309	14	Bacteria	Chloroflexi	TK17	mle1-48	-	-	-
OTU_1310	14	Bacteria	Proteobacteria	Epsilonproteobacteria	Campylobacterales	Campylobacteraceae	Arcobacter	-
OTU_1335	14	Bacteria	Chlorobi	BSV26	PK329	-	-	-
OTU_1336	14	Bacteria	-	-	-	-	-	-
OTU_1337	14	Bacteria	Proteobacteria	Gammaproteobacteria	Methylococcales	Crenotrichaceae	Crenothrix	-
OTU_1338	14	Bacteria	Proteobacteria	Deltaproteobacteria	Syntrophobacterales	Syntrophorhabdaceae	-	-
OTU_1339	14	Bacteria	WS6	SC72	WCHB1-15	-	-	-
OTU_1340	14	Bacteria	Bacteroidetes	-	-	-	-	-
OTU_1341	14	Bacteria	Verrucomicrobia	[Pedosphaerae]	[Pedosphaerales]	Ellin515	-	-
OTU_1342	14	Bacteria	Spirochaetes	Spirochaetes	Spirochaetales	Spirochaetaceae	-	-
OTU_1343	14	Bacteria	OD1	ZB2	-	-	-	-
OTU_1344	14	Bacteria	Proteobacteria	Deltaproteobacteria	Desulfobacterales	Desulfobacteraceae	Desulfococcus	-
OTU_1345	14	Bacteria	Bacteroidetes	Bacteroidia	Bacteroidales	-	-	-
OTU_1346	14	Bacteria	Proteobacteria	Gammaproteobacteria	Xanthomonadales	Xanthomonadaceae	Thermomonas	-
OTU_1347	14	Bacteria	GN02	BB34	-	-	-	-
OTU_1348	14	Bacteria	Chloroflexi	Anaerolineae	envOPS12	-	-	-
OTU_1349	14	Bacteria	Proteobacteria	Deltaproteobacteria	Syntrophobacterales	Syntrophaceae	Desulfomonile	-
OTU_1350	14	Bacteria	Proteobacteria	Gammaproteobacteria	Xanthomonadales	Xanthomonadaceae	Pseudoxanthomonas	mexicana
OTU_1351	14	Bacteria	Proteobacteria	Deltaproteobacteria	Myxococcales	0319-6G20	-	-
OTU_1352	14	Bacteria	TM7	TM7-1	-	-	-	-
OTU_1353	14	Bacteria	Proteobacteria	Gammaproteobacteria	HOC36	-	-	-
OTU_1354	14	Bacteria	Verrucomicrobia	[Pedosphaerae]	[Pedosphaerales]	-	-	-
OTU_1355	14	Bacteria	Proteobacteria	Deltaproteobacteria	Desulfobacterales	Desulfobacteraceae	Desulfococcus	biacutus
OTU_1356	14	Bacteria	Bacteroidetes	Bacteroidia	Bacteroidales	-	-	-
OTU_1357	14	Bacteria	Verrucomicrobia	[Pedosphaerae]	[Pedosphaerales]	Ellin515	-	-
OTU_1358	14	Bacteria	Proteobacteria	Alphaproteobacteria	Sphingomonadales	-	-	-
OTU_1359	14	Bacteria	Proteobacteria	Alphaproteobacteria	Rhizobiales	Hyphomicrobiaceae	Rhodoplanes	-
OTU_1360	14	Bacteria	TM7	TM7-1	-	-	-	-
OTU_1361	14	Bacteria	Chloroflexi	Anaerolineae	Anaerolineales	Anaerolinaceae	-	-
OTU_1362	14	Bacteria	Proteobacteria	Alphaproteobacteria	Rhizobiales	Bradyrhizobiaceae	-	-
OTU_1385	14	Bacteria	TM6	SBRH58	-	-	-	-
OTU_1386	14	Bacteria	-	-	-	-	-	-
OTU_1387	14	Bacteria	Proteobacteria	Gammaproteobacteria	Xanthomonadales	Sinobacteraceae	-	-
OTU_1388	14	Bacteria	Proteobacteria	Alphaproteobacteria	Rhodospirillales	Rhodospirillaceae	-	-
OTU_1389	14	Bacteria	Proteobacteria	Gammaproteobacteria	Xanthomonadales	Xanthomonadaceae	-	-
OTU_1390	14	Bacteria	Proteobacteria	Deltaproteobacteria	Syntrophobacterales	Syntrophaceae	-	-
OTU_1391	14	Bacteria	Bacteroidetes	[Saprospirae]	[Saprospirales]	Saprospiraceae	-	-
OTU_1392	14	Bacteria	Verrucomicrobia	Verrucomicrobiae	Verrucomicrobiales	Verrucomicrobiaceae	Verrucomicrobium	-
OTU_1393	14	Bacteria	Bacteroidetes	Bacteroidia	Bacteroidales	-	-	-
OTU_1394	14	Bacteria	Proteobacteria	Deltaproteobacteria	Myxococcales	-	-	-
OTU_1395	14	Bacteria	Proteobacteria	Deltaproteobacteria	Syntrophobacterales	Syntrophaceae	Syntrophus	-
OTU_1396	14	Bacteria	WS3	PRR-12	-	-	-	-
OTU_1397	14	Bacteria	Bacteroidetes	Bacteroidia	Bacteroidales	-	-	-
OTU_1398	14	Bacteria	Fibrobacteres	TG3	TG3-1	-	-	-
OTU_1399	14	Bacteria	OP3	koll11	GIF10	-	-	-
OTU_1400	14	Bacteria	Bacteroidetes	[Saprospirae]	[Saprospirales]	Saprospiraceae	-	-
OTU_1401	14	Bacteria	Firmicutes	Clostridia	Clostridiales	Clostridiaceae	Clostridium	-
OTU_1402	14	Bacteria	Proteobacteria	Alphaproteobacteria	Rhizobiales	Methylocystaceae	-	-
OTU_1403	14	Bacteria	Proteobacteria	Epsilonproteobacteria	Campylobacterales	Helicobacteraceae	Sulfuricurvum	kujiense
OTU_1404	14	Bacteria	Proteobacteria	Deltaproteobacteria	NKB15	-	-	-
OTU_1405	14	Bacteria	Chloroflexi	Anaerolineae	Anaerolineales	Anaerolinaceae	WCHB1-05	-
OTU_1406	14	Bacteria	OD1	ZB2	-	-	-	-
OTU_1407	14	Bacteria	OP8	-	-	-	-	-
OTU_1408	14	Bacteria	OD1	-	-	-	-	-
OTU_1409	14	Bacteria	Chloroflexi	Anaerolineae	Anaerolineales	Anaerolinaceae	WCHB1-05	-
OTU_1410	14	Bacteria	Gemmatimonadetes	Gemmatimonadetes	-	-	-	-
OTU_1411	14	Bacteria	Chlorobi	Ignavibacteria	Ignavibacteriales	Ignavibacteriaceae	-	-
OTU_1412	14	Bacteria	Verrucomicrobia	[Pedosphaerae]	[Pedosphaerales]	-	-	-
OTU_1413	14	Bacteria	Chloroflexi	Anaerolineae	Anaerolineales	Anaerolinaceae	Anaerolinea	-
OTU_27	13	Bacteria	Bacteroidetes	[Saprospirae]	[Saprospirales]	Saprospiraceae	-	-
OTU_140	13	Bacteria	Planctomycetes	Planctomycetia	Planctomycetales	Planctomycetaceae	Planctomyces	-
OTU_159	13	Bacteria	Bacteroidetes	[Saprospirae]	[Saprospirales]	Saprospiraceae	-	-
OTU_219	13	Bacteria	Proteobacteria	Betaproteobacteria	Rhodocyclales	Rhodocyclaceae	Dechloromonas	-
OTU_224	13	Bacteria	Actinobacteria	Acidimicrobiia	Acidimicrobiales	C111	-	-
OTU_232	13	Bacteria	Proteobacteria	Gammaproteobacteria	Xanthomonadales	Xanthomonadaceae	-	-
OTU_314	13	Bacteria	Actinobacteria	Actinobacteria	Actinomycetales	Dietziaceae	Dietzia	-
OTU_370	13	Bacteria	Chloroflexi	Anaerolineae	A31	S47	-	-
OTU_424	13	Bacteria	Proteobacteria	Gammaproteobacteria	Xanthomonadales	Sinobacteraceae	-	-
OTU_528	13	Bacteria	Proteobacteria	Betaproteobacteria	ASSO-13	-	-	-
OTU_570	13	Bacteria	Proteobacteria	Betaproteobacteria	ASSO-13	-	-	-
OTU_598	13	Bacteria	Firmicutes	Clostridia	Clostridiales	Clostridiaceae	SMB53	-
OTU_637	13	Bacteria	Proteobacteria	Deltaproteobacteria	Desulfovibrionales	Desulfomicrobiaceae	Desulfomicrobium	-
OTU_1438	13	Bacteria	Proteobacteria	Deltaproteobacteria	Myxococcales	0319-6G20	-	-
OTU_1439	13	Bacteria	Planctomycetes	Planctomycetia	Planctomycetales	Planctomycetaceae	Planctomyces	-
OTU_1440	13	Bacteria	Acidobacteria	Acidobacteria-6	iii1-15	-	-	-
OTU_1441	13	Bacteria	OP8	OP8_1	SHA-124	-	-	-
OTU_1442	13	Bacteria	Bacteroidetes	-	-	-	-	-
OTU_1443	13	Bacteria	Bacteroidetes	Flavobacteriia	Flavobacteriales	Cryomorphaceae	-	-
OTU_1444	13	Bacteria	Actinobacteria	Acidimicrobiia	Acidimicrobiales	Microthrixaceae	-	-
OTU_1445	13	Bacteria	Chloroflexi	Anaerolineae	SJA-15	-	-	-
OTU_1446	13	Bacteria	Bacteroidetes	Bacteroidia	Bacteroidales	-	-	-
OTU_1447	13	Bacteria	Chloroflexi	Anaerolineae	Anaerolineales	Anaerolinaceae	WCHB1-05	-
OTU_1448	13	Bacteria	Proteobacteria	Gammaproteobacteria	Oceanospirillales	Halomonadaceae	Halomonas	phosphatis
OTU_1449	13	Bacteria	Proteobacteria	Deltaproteobacteria	Desulfobacterales	Desulfobulbaceae	Desulfobulbus	-
OTU_1450	13	Bacteria	Proteobacteria	Alphaproteobacteria	Rhizobiales	Hyphomicrobiaceae	Hyphomicrobium	-
OTU_1451	13	Bacteria	Verrucomicrobia	[Pedosphaerae]	[Pedosphaerales]	Ellin515	-	-
OTU_1452	13	Bacteria	Acidobacteria	OS-K	-	-	-	-
OTU_1453	13	Bacteria	Proteobacteria	Deltaproteobacteria	Desulfobacterales	Desulfobacteraceae	-	-
OTU_1454	13	Bacteria	Proteobacteria	Deltaproteobacteria	Desulfuromonadales	Pelobacteraceae	-	-
OTU_1455	13	Bacteria	Chloroflexi	Anaerolineae	Anaerolineales	Anaerolinaceae	SHD-231	-
OTU_1456	13	Bacteria	Bacteroidetes	Bacteroidia	Bacteroidales	-	-	-
OTU_1457	13	Bacteria	Chloroflexi	Anaerolineae	Anaerolineales	Anaerolinaceae	-	-
OTU_1458	13	Bacteria	Proteobacteria	Alphaproteobacteria	Rhodospirillales	Rhodospirillaceae	Stella	-
OTU_1459	13	Bacteria	Chloroflexi	Anaerolineae	Anaerolineales	Anaerolinaceae	-	-
OTU_1460	13	Bacteria	OP8	OP8_2	-	-	-	-
OTU_1461	13	Bacteria	Proteobacteria	Alphaproteobacteria	Rhodobacterales	Rhodobacteraceae	Rhodobacter	-
OTU_1462	13	Bacteria	Bacteroidetes	Bacteroidia	Bacteroidales	-	-	-
OTU_1463	13	Bacteria	Proteobacteria	Gammaproteobacteria	Xanthomonadales	Xanthomonadaceae	Thermomonas	-
OTU_1464	13	Bacteria	Proteobacteria	Alphaproteobacteria	Rhizobiales	Phyllobacteriaceae	Mesorhizobium	-
OTU_1465	13	Bacteria	Acidobacteria	iii1-8	SJA-36	-	-	-
OTU_1466	13	Bacteria	Proteobacteria	Betaproteobacteria	Burkholderiales	-	-	-
OTU_1467	13	Bacteria	Firmicutes	Clostridia	Clostridiales	Clostridiaceae	Clostridium	-
OTU_1468	13	Bacteria	Proteobacteria	Betaproteobacteria	Rhodocyclales	Rhodocyclaceae	Thauera	-
OTU_1469	13	Bacteria	Bacteroidetes	Bacteroidia	Bacteroidales	-	-	-
OTU_1470	13	Bacteria	Chloroflexi	Anaerolineae	Anaerolineales	Anaerolinaceae	-	-
OTU_1471	13	Bacteria	Proteobacteria	Deltaproteobacteria	Myxococcales	-	-	-
OTU_1472	13	Bacteria	Proteobacteria	Gammaproteobacteria	Methylococcales	Methylococcaceae	Methylocaldum	-
OTU_1503	13	Bacteria	GN02	BB34	-	-	-	-
OTU_1504	13	Bacteria	Chloroflexi	Anaerolineae	SHA-20	-	-	-
OTU_1505	13	Bacteria	Proteobacteria	Deltaproteobacteria	Syntrophobacterales	Syntrophaceae	-	-
OTU_1506	13	Bacteria	Spirochaetes	[Leptospirae]	[Leptospirales]	Sediment-4	-	-
OTU_1507	13	Bacteria	Proteobacteria	Alphaproteobacteria	Rhizobiales	-	-	-
OTU_1508	13	Bacteria	Chloroflexi	Anaerolineae	Anaerolineales	Anaerolinaceae	SHD-231	-
OTU_1509	13	Bacteria	Chloroflexi	Anaerolineae	Anaerolineales	Anaerolinaceae	Anaerolinea	-
OTU_1510	13	Bacteria	Gemmatimonadetes	Gemm-1	-	-	-	-
OTU_1511	13	Bacteria	Cyanobacteria	4C0d-2	MLE1-12	-	-	-
OTU_1512	13	Bacteria	Chlorobi	OPB56	-	-	-	-
OTU_1513	13	Bacteria	Spirochaetes	Spirochaetes	Spirochaetales	Spirochaetaceae	Treponema	-
OTU_1514	13	Bacteria	Proteobacteria	Deltaproteobacteria	Desulfuromonadales	Pelobacteraceae	-	-
OTU_1515	13	Bacteria	Fibrobacteres	TG3	TG3-1	B122	-	-
OTU_1516	13	Bacteria	Chloroflexi	Anaerolineae	Anaerolineales	Anaerolinaceae	-	-
OTU_1517	13	Bacteria	Bacteroidetes	Bacteroidia	Bacteroidales	-	-	-
OTU_1518	13	Bacteria	Verrucomicrobia	[Pedosphaerae]	[Pedosphaerales]	-	-	-
OTU_1519	13	Bacteria	OD1	-	-	-	-	-
OTU_1520	13	Bacteria	Chlorobi	Ignavibacteria	Ignavibacteriales	Ignavibacteriaceae	-	-
OTU_1521	13	Bacteria	-	-	-	-	-	-
OTU_1522	13	Bacteria	MVP-21	-	-	-	-	-
OTU_1523	13	Bacteria	[Caldithrix]	KSB1	GW-22	-	-	-
OTU_1524	13	Bacteria	Bacteroidetes	[Saprospirae]	[Saprospirales]	Saprospiraceae	-	-
OTU_1525	13	Bacteria	Verrucomicrobia	[Pedosphaerae]	[Pedosphaerales]	Ellin515	-	-
OTU_1526	13	Bacteria	Acidobacteria	BPC102	MVS-40	-	-	-
OTU_1527	13	Bacteria	Planctomycetes	Phycisphaerae	mle1-8	-	-	-
OTU_1528	13	Bacteria	Proteobacteria	Gammaproteobacteria	Xanthomonadales	Sinobacteraceae	-	-
OTU_1529	13	Bacteria	Firmicutes	Clostridia	Clostridiales	-	-	-
OTU_1530	13	Bacteria	Bacteroidetes	[Saprospirae]	[Saprospirales]	Saprospiraceae	-	-
OTU_1531	13	Bacteria	Actinobacteria	Acidimicrobiia	Acidimicrobiales	EB1017	-	-
OTU_1532	13	Bacteria	Proteobacteria	Gammaproteobacteria	Alteromonadales	125ds10	-	-
OTU_1533	13	Bacteria	Proteobacteria	Alphaproteobacteria	Rhizobiales	-	-	-
OTU_1534	13	Archaea	Euryarchaeota	Methanobacteria	Methanobacteriales	WSA2	-	-
OTU_1535	13	Bacteria	-	-	-	-	-	-
OTU_1578	13	Bacteria	Proteobacteria	Epsilonproteobacteria	Campylobacterales	Helicobacteraceae	Sulfuricurvum	kujiense
OTU_1579	13	Bacteria	Firmicutes	Clostridia	Clostridiales	Christensenellaceae	-	-
OTU_1580	13	Bacteria	Firmicutes	Clostridia	Clostridiales	Clostridiaceae	Clostridium	-
OTU_1581	13	Bacteria	Acidobacteria	[Chloracidobacteria]	PK29	-	-	-
OTU_1582	13	Bacteria	Proteobacteria	Deltaproteobacteria	Desulfobacterales	Desulfobacteraceae	Desulfococcus	biacutus
OTU_1583	13	Bacteria	Bacteroidetes	Bacteroidia	Bacteroidales	-	-	-
OTU_1584	13	Bacteria	Chloroflexi	Anaerolineae	Anaerolineales	Anaerolinaceae	-	-
OTU_1585	13	Bacteria	Acidobacteria	[Chloracidobacteria]	DS-100	-	-	-
OTU_1586	13	Bacteria	Proteobacteria	Gammaproteobacteria	HOC36	-	-	-
OTU_1587	13	Bacteria	Proteobacteria	Deltaproteobacteria	Syntrophobacterales	Syntrophaceae	Syntrophus	-
OTU_1588	13	Bacteria	Proteobacteria	Deltaproteobacteria	Desulfovibrionales	Desulfovibrionaceae	Desulfovibrio	aminophilus
OTU_1589	13	Bacteria	Bacteroidetes	Bacteroidia	Bacteroidales	-	-	-
OTU_1590	13	Bacteria	Bacteroidetes	Bacteroidia	Bacteroidales	SB-1	-	-
OTU_1591	13	Bacteria	Proteobacteria	Deltaproteobacteria	Desulfarculales	Desulfarculaceae	-	-
OTU_1592	13	Bacteria	Proteobacteria	Deltaproteobacteria	Desulfobacterales	Desulfobacteraceae	Desulfosarcina	-
OTU_1593	13	Bacteria	Firmicutes	Clostridia	Clostridiales	-	-	-
OTU_1594	13	Bacteria	Chloroflexi	Anaerolineae	envOPS12	-	-	-
OTU_1595	13	Bacteria	Bacteroidetes	Flavobacteriia	Flavobacteriales	Cryomorphaceae	-	-
OTU_1596	13	Bacteria	Gemmatimonadetes	Gemm-1	-	-	-	-
OTU_1597	13	Bacteria	Chloroflexi	Anaerolineae	Anaerolineales	Anaerolinaceae	T78	-
OTU_1598	13	Bacteria	Spirochaetes	Spirochaetes	Spirochaetales	Spirochaetaceae	Treponema	-
OTU_1599	13	Bacteria	OD1	ZB2	-	-	-	-
OTU_1600	13	Bacteria	Bacteroidetes	-	-	-	-	-
OTU_1601	13	Bacteria	Chloroflexi	Anaerolineae	SJA-15	-	-	-
OTU_1602	13	Bacteria	Proteobacteria	Deltaproteobacteria	Desulfobacterales	Desulfobulbaceae	Desulfobulbus	-
OTU_1603	13	Bacteria	Proteobacteria	Alphaproteobacteria	Rhodospirillales	Rhodospirillaceae	-	-
OTU_1604	13	Bacteria	Actinobacteria	Acidimicrobiia	Acidimicrobiales	C111	-	-
OTU_1605	13	Bacteria	Proteobacteria	Deltaproteobacteria	GW-28	-	-	-
OTU_1606	13	Bacteria	TM7	SC3	-	-	-	-
OTU_1607	13	Bacteria	Proteobacteria	Deltaproteobacteria	Syntrophobacterales	Syntrophaceae	Syntrophus	-
OTU_6	12	Bacteria	Bacteroidetes	[Saprospirae]	[Saprospirales]	Saprospiraceae	-	-
OTU_12	12	Bacteria	Bacteroidetes	[Saprospirae]	[Saprospirales]	Saprospiraceae	-	-
OTU_153	12	Bacteria	Gemmatimonadetes	Gemm-1	-	-	-	-
OTU_174	12	Bacteria	Proteobacteria	Gammaproteobacteria	Pseudomonadales	Moraxellaceae	Acinetobacter	johnsonii
OTU_202	12	Bacteria	Acidobacteria	[Chloracidobacteria]	PK29	-	-	-
OTU_271	12	Bacteria	Chloroflexi	TK17	mle1-48	-	-	-
OTU_335	12	Bacteria	Firmicutes	Clostridia	Clostridiales	Clostridiaceae	Sarcina	-
OTU_371	12	Bacteria	Bacteroidetes	Bacteroidia	Bacteroidales	SB-1	-	-
OTU_390	12	Bacteria	Chloroflexi	Anaerolineae	Caldilineales	Caldilineaceae	-	-
OTU_405	12	Bacteria	Proteobacteria	Deltaproteobacteria	-	-	-	-
OTU_413	12	Bacteria	Actinobacteria	Thermoleophilia	Solirubrobacterales	-	-	-
OTU_434	12	Bacteria	Chloroflexi	Anaerolineae	A31	S47	-	-
OTU_437	12	Bacteria	Bacteroidetes	[Saprospirae]	[Saprospirales]	Saprospiraceae	-	-
OTU_530	12	Bacteria	Actinobacteria	Actinobacteria	Actinomycetales	Dietziaceae	Dietzia	-
OTU_572	12	Bacteria	Bacteroidetes	Sphingobacteriia	Sphingobacteriales	-	-	-
OTU_597	12	Bacteria	Planctomycetes	Planctomycetia	Planctomycetales	Planctomycetaceae	Planctomyces	-
OTU_678	12	Bacteria	Bacteroidetes	Cytophagia	Cytophagales	Cytophagaceae	-	-
OTU_679	12	Bacteria	Spirochaetes	[Leptospirae]	[Leptospirales]	Sediment-4	SJA-88	-
OTU_752	12	Bacteria	Proteobacteria	Betaproteobacteria	ASSO-13	-	-	-
OTU_760	12	Bacteria	Proteobacteria	Alphaproteobacteria	Rhodospirillales	Rhodospirillaceae	Stella	-
OTU_1010	12	Bacteria	Bacteroidetes	Sphingobacteriia	Sphingobacteriales	-	-	-
OTU_1633	12	Bacteria	OD1	-	-	-	-	-
OTU_1634	12	Bacteria	Gemmatimonadetes	Gemmatimonadetes	-	-	-	-
OTU_1635	12	Bacteria	Verrucomicrobia	[Pedosphaerae]	[Pedosphaerales]	Ellin515	-	-
OTU_1636	12	Bacteria	TPD-58	-	-	-	-	-
OTU_1637	12	Bacteria	-	-	-	-	-	-
OTU_1638	12	Archaea	Euryarchaeota	Methanobacteria	Methanobacteriales	WSA2	-	-
OTU_1639	12	Bacteria	Spirochaetes	[Leptospirae]	[Leptospirales]	Sediment-4	SJA-88	-
OTU_1640	12	Bacteria	Bacteroidetes	Flavobacteriia	Flavobacteriales	Cryomorphaceae	-	-
OTU_1641	12	Bacteria	Chloroflexi	Anaerolineae	SBR1031	A4b	-	-
OTU_1642	12	Bacteria	Bacteroidetes	Bacteroidia	Bacteroidales	-	-	-
OTU_1643	12	Bacteria	Armatimonadetes	SJA-176	TP122	-	-	-
OTU_1644	12	Bacteria	Bacteroidetes	Flavobacteriia	Flavobacteriales	[Weeksellaceae]	Cloacibacterium	-
OTU_1645	12	Bacteria	Actinobacteria	Actinobacteria	Actinomycetales	Nocardioidaceae	-	-
OTU_1646	12	Bacteria	Proteobacteria	Deltaproteobacteria	-	-	-	-
OTU_1647	12	Bacteria	Bacteroidetes	[Saprospirae]	[Saprospirales]	Saprospiraceae	-	-
OTU_1648	12	Bacteria	Chloroflexi	Anaerolineae	Anaerolineales	Anaerolinaceae	Anaerolinea	-
OTU_1649	12	Bacteria	Chloroflexi	Anaerolineae	Caldilineales	Caldilineaceae	Caldilinea	-
OTU_1650	12	Bacteria	Proteobacteria	Betaproteobacteria	Rhodocyclales	Rhodocyclaceae	Sulfuritalea	-
OTU_1651	12	Bacteria	Proteobacteria	Alphaproteobacteria	Sphingomonadales	Sphingomonadaceae	Novosphingobium	-
OTU_1652	12	Bacteria	Firmicutes	Clostridia	Clostridiales	-	-	-
OTU_1653	12	Bacteria	Chloroflexi	Anaerolineae	Anaerolineales	Anaerolinaceae	Anaerolinea	-
OTU_1654	12	Bacteria	Proteobacteria	Betaproteobacteria	SC-I-84	-	-	-
OTU_1655	12	Bacteria	Firmicutes	Clostridia	Clostridiales	Veillonellaceae	-	-
OTU_1684	12	Bacteria	SBR1093	VHS-B5-50	-	-	-	-
OTU_1685	12	Bacteria	Planctomycetes	Phycisphaerae	mle1-8	-	-	-
OTU_1686	12	Bacteria	OP11	WCHB1-64	d153	-	-	-
OTU_1687	12	Bacteria	Proteobacteria	Betaproteobacteria	Burkholderiales	Comamonadaceae	Hydrogenophaga	-
OTU_1688	12	Bacteria	Verrucomicrobia	[Pedosphaerae]	[Pedosphaerales]	Ellin515	-	-
OTU_1689	12	Bacteria	Proteobacteria	Deltaproteobacteria	Desulfuromonadales	Geobacteraceae	Geobacter	-
OTU_1690	12	Bacteria	OP8	-	-	-	-	-
OTU_1691	12	Bacteria	Proteobacteria	Deltaproteobacteria	Syntrophobacterales	Syntrophaceae	Syntrophus	-
OTU_1692	12	Bacteria	Chloroflexi	Anaerolineae	SJA-15	-	-	-
OTU_1693	12	Bacteria	Firmicutes	Clostridia	Clostridiales	-	-	-
OTU_1694	12	Bacteria	Bacteroidetes	-	-	-	-	-
OTU_1695	12	Bacteria	Spirochaetes	Spirochaetes	Spirochaetales	Spirochaetaceae	Treponema	-
OTU_1696	12	Archaea	Euryarchaeota	Methanobacteria	Methanobacteriales	WSA2	-	-
OTU_1697	12	Bacteria	OP11	WCHB1-64	d153	-	-	-
OTU_1698	12	Bacteria	Proteobacteria	Deltaproteobacteria	Syntrophobacterales	Syntrophaceae	-	-
OTU_1699	12	Bacteria	Bacteroidetes	Bacteroidia	Bacteroidales	-	-	-
OTU_1700	12	Bacteria	OD1	ZB2	-	-	-	-
OTU_1701	12	Bacteria	Bacteroidetes	Cytophagia	Cytophagales	Cytophagaceae	-	-
OTU_1702	12	Bacteria	Bacteroidetes	Bacteroidia	Bacteroidales	-	-	-
OTU_1703	12	Bacteria	Proteobacteria	Deltaproteobacteria	Syntrophobacterales	Syntrophaceae	-	-
OTU_1704	12	Bacteria	Proteobacteria	Deltaproteobacteria	Myxococcales	-	-	-
OTU_1705	12	Bacteria	Bacteroidetes	Bacteroidia	Bacteroidales	Marinilabiaceae	-	-
OTU_1706	12	Bacteria	Acidobacteria	Holophagae	Holophagales	-	-	-
OTU_1707	12	Bacteria	Planctomycetes	Planctomycetia	Pirellulales	Pirellulaceae	-	-
OTU_1708	12	Bacteria	Bacteroidetes	Flavobacteriia	Flavobacteriales	Cryomorphaceae	-	-
OTU_1709	12	Bacteria	Bacteroidetes	[Saprospirae]	[Saprospirales]	Saprospiraceae	-	-
OTU_1710	12	Bacteria	Proteobacteria	Gammaproteobacteria	Thiotrichales	Piscirickettsiaceae	-	-
OTU_1711	12	Bacteria	Proteobacteria	Gammaproteobacteria	Alteromonadales	125ds10	-	-
OTU_1712	12	Bacteria	OD1	ZB2	-	-	-	-
OTU_1713	12	Bacteria	Actinobacteria	Acidimicrobiia	Acidimicrobiales	EB1017	-	-
OTU_1714	12	Bacteria	Spirochaetes	Spirochaetes	Spirochaetales	Spirochaetaceae	-	-
OTU_1715	12	Bacteria	Bacteroidetes	-	-	-	-	-
OTU_1716	12	Bacteria	Proteobacteria	Deltaproteobacteria	Desulfobacterales	Desulfobacteraceae	Desulfococcus	-
OTU_1717	12	Bacteria	Firmicutes	Clostridia	Clostridiales	-	-	-
OTU_1746	12	Bacteria	Chloroflexi	Ellin6529	-	-	-	-
OTU_1747	12	Bacteria	TM7	SC3	-	-	-	-
OTU_1748	12	Bacteria	Spirochaetes	[Leptospirae]	[Leptospirales]	Sediment-4	-	-
OTU_1749	12	Bacteria	Spirochaetes	Spirochaetes	Spirochaetales	Spirochaetaceae	Treponema	-
OTU_1750	12	Bacteria	Caldiserica	WCHB1-03	-	-	-	-
OTU_1751	12	Archaea	Euryarchaeota	Methanomicrobia	Methanosarcinales	Methanosaetaceae	Methanosaeta	-
OTU_1752	12	Bacteria	Chloroflexi	Anaerolineae	Anaerolineales	Anaerolinaceae	-	-
OTU_1753	12	Bacteria	Proteobacteria	Gammaproteobacteria	HOC36	-	-	-
OTU_1754	12	Bacteria	Chloroflexi	Dehalococcoidetes	GIF9	-	-	-
OTU_1755	12	Bacteria	Bacteroidetes	Bacteroidia	Bacteroidales	Porphyromonadaceae	Paludibacter	-
OTU_1756	12	Bacteria	Bacteroidetes	Bacteroidia	Bacteroidales	-	-	-
OTU_1757	12	Bacteria	OP3	koll11	GIF10	-	-	-
OTU_1758	12	Bacteria	Bacteroidetes	[Saprospirae]	[Saprospirales]	Saprospiraceae	-	-
OTU_1759	12	Bacteria	Proteobacteria	Deltaproteobacteria	Desulfuromonadales	Geobacteraceae	Geobacter	lovleyi
OTU_1760	12	Bacteria	TM7	SC3	-	-	-	-
OTU_1761	12	Bacteria	Gemmatimonadetes	Gemm-1	-	-	-	-
OTU_1762	12	Bacteria	Chloroflexi	Anaerolineae	SBR1031	A4b	-	-
OTU_1763	12	Bacteria	Bacteroidetes	Bacteroidia	Bacteroidales	-	-	-
OTU_1764	12	Bacteria	TPD-58	-	-	-	-	-
OTU_1765	12	Bacteria	Actinobacteria	Actinobacteria	Actinomycetales	Intrasporangiaceae	-	-
OTU_1766	12	Bacteria	Actinobacteria	Actinobacteria	Actinomycetales	-	-	-
OTU_1767	12	Bacteria	Proteobacteria	Gammaproteobacteria	HOC36	-	-	-
OTU_1768	12	Bacteria	Proteobacteria	Deltaproteobacteria	Syntrophobacterales	Syntrophaceae	Desulfomonile	-
OTU_1769	12	Bacteria	Nitrospirae	Nitrospira	Nitrospirales	Nitrospiraceae	Nitrospira	-
OTU_1770	12	Bacteria	Proteobacteria	Alphaproteobacteria	Rhizobiales	-	-	-
OTU_1771	12	Bacteria	Cyanobacteria	Chloroplast	Stramenopiles	-	-	-
OTU_1772	12	Bacteria	Bacteroidetes	[Saprospirae]	[Saprospirales]	Saprospiraceae	-	-
OTU_1773	12	Bacteria	Proteobacteria	Deltaproteobacteria	NB1-j	JTB38	-	-
OTU_1774	12	Bacteria	Proteobacteria	Alphaproteobacteria	Rhodobacterales	Hyphomonadaceae	Woodsholea	maritima
OTU_1775	12	Bacteria	Spirochaetes	Spirochaetes	Spirochaetales	Spirochaetaceae	Treponema	-
OTU_1776	12	Bacteria	Actinobacteria	Acidimicrobiia	Acidimicrobiales	Microthrixaceae	-	-
OTU_1777	12	Bacteria	Chloroflexi	Anaerolineae	GCA004	-	-	-
OTU_1778	12	Bacteria	Firmicutes	Clostridia	Clostridiales	Christensenellaceae	-	-
OTU_1779	12	Bacteria	Chloroflexi	Anaerolineae	Anaerolineales	Anaerolinaceae	-	-
OTU_1780	12	Bacteria	TM6	SBRH58	-	-	-	-
OTU_1781	12	Bacteria	Proteobacteria	Deltaproteobacteria	Syntrophobacterales	Syntrophaceae	Desulfomonile	-
OTU_1782	12	Bacteria	Chloroflexi	Anaerolineae	Anaerolineales	Anaerolinaceae	WCHB1-05	-
OTU_1783	12	Bacteria	Proteobacteria	Gammaproteobacteria	Xanthomonadales	Sinobacteraceae	-	-
OTU_1784	12	Bacteria	Chloroflexi	Anaerolineae	Anaerolineales	Anaerolinaceae	T78	-
OTU_1785	12	Bacteria	Proteobacteria	Gammaproteobacteria	Xanthomonadales	Sinobacteraceae	-	-
OTU_1786	12	Bacteria	Chloroflexi	Anaerolineae	Anaerolineales	Anaerolinaceae	WCHB1-05	-
OTU_1787	12	Bacteria	Chloroflexi	Anaerolineae	Anaerolineales	Anaerolinaceae	C1_B004	-
OTU_1788	12	Bacteria	Actinobacteria	Acidimicrobiia	Acidimicrobiales	-	-	-
OTU_1789	12	Bacteria	Nitrospirae	Nitrospira	Nitrospirales	Nitrospiraceae	Nitrospira	-
OTU_1790	12	Bacteria	Chloroflexi	Dehalococcoidetes	-	-	-	-
OTU_268	11	Bacteria	Proteobacteria	Gammaproteobacteria	Xanthomonadales	Sinobacteraceae	-	-
OTU_300	11	Bacteria	Proteobacteria	Betaproteobacteria	Burkholderiales	Comamonadaceae	Hylemonella	-
OTU_309	11	Bacteria	Proteobacteria	Alphaproteobacteria	Rhodobacterales	Rhodobacteraceae	Rhodobacter	-
OTU_319	11	Bacteria	Proteobacteria	Alphaproteobacteria	Rhizobiales	Hyphomicrobiaceae	Hyphomicrobium	-
OTU_331	11	Bacteria	Chlorobi	SJA-28	-	-	-	-
OTU_334	11	Bacteria	Verrucomicrobia	[Pedosphaerae]	[Pedosphaerales]	Ellin515	-	-
OTU_394	11	Bacteria	Actinobacteria	Acidimicrobiia	Acidimicrobiales	-	-	-
OTU_400	11	Bacteria	Bacteroidetes	Bacteroidia	Bacteroidales	SB-1	-	-
OTU_465	11	Bacteria	Gemmatimonadetes	Gemm-1	-	-	-	-
OTU_498	11	Bacteria	Verrucomicrobia	Verrucomicrobiae	Verrucomicrobiales	Verrucomicrobiaceae	-	-
OTU_596	11	Bacteria	Bacteroidetes	[Saprospirae]	[Saprospirales]	Saprospiraceae	-	-
OTU_710	11	Bacteria	Actinobacteria	Acidimicrobiia	Acidimicrobiales	Microthrixaceae	-	-
OTU_814	11	Bacteria	Proteobacteria	Betaproteobacteria	Nitrosomonadales	Nitrosomonadaceae	-	-
OTU_824	11	Bacteria	Bacteroidetes	-	-	-	-	-
OTU_911	11	Bacteria	Bacteroidetes	[Saprospirae]	[Saprospirales]	Chitinophagaceae	Niabella	-
OTU_1231	11	Bacteria	TM7	SC3	-	-	-	-
OTU_1817	11	Bacteria	Chloroflexi	Anaerolineae	envOPS12	-	-	-
OTU_1818	11	Bacteria	Firmicutes	Clostridia	Clostridiales	Clostridiaceae	Sarcina	-
OTU_1819	11	Bacteria	Proteobacteria	Deltaproteobacteria	Syntrophobacterales	Syntrophaceae	-	-
OTU_1820	11	Bacteria	Chloroflexi	Anaerolineae	SJA-15	-	-	-
OTU_1821	11	Bacteria	Chloroflexi	Anaerolineae	Anaerolineales	Anaerolinaceae	WCHB1-05	-
OTU_1822	11	Bacteria	Proteobacteria	Gammaproteobacteria	Methylococcales	Crenotrichaceae	Crenothrix	-
OTU_1823	11	Bacteria	Proteobacteria	Deltaproteobacteria	Desulfovibrionales	Desulfovibrionaceae	Desulfovibrio	aminophilus
OTU_1824	11	Bacteria	Chlorobi	BSV26	PK329	-	-	-
OTU_1825	11	Bacteria	Firmicutes	Clostridia	Clostridiales	Clostridiaceae	Clostridium	-
OTU_1826	11	Bacteria	Actinobacteria	Acidimicrobiia	Acidimicrobiales	EB1017	-	-
OTU_1827	11	Bacteria	Bacteroidetes	[Saprospirae]	[Saprospirales]	Chitinophagaceae	Flavihumibacter	-
OTU_1828	11	Bacteria	Caldiserica	WCHB1-03	-	-	-	-
OTU_1829	11	Bacteria	Proteobacteria	Gammaproteobacteria	Xanthomonadales	Sinobacteraceae	-	-
OTU_1830	11	Bacteria	WS6	SC72	WCHB1-15	-	-	-
OTU_1831	11	Bacteria	Bacteroidetes	Bacteroidia	Bacteroidales	-	-	-
OTU_1832	11	Bacteria	Acidobacteria	BPC102	MVS-40	-	-	-
OTU_1833	11	Bacteria	Proteobacteria	Alphaproteobacteria	Rhodospirillales	Rhodospirillaceae	Dongia	mobilis
OTU_1834	11	Bacteria	Chlorobi	-	-	-	-	-
OTU_1835	11	Bacteria	Proteobacteria	Gammaproteobacteria	Alteromonadales	125ds10	-	-
OTU_1836	11	Bacteria	Bacteroidetes	-	-	-	-	-
OTU_1837	11	Bacteria	Proteobacteria	Gammaproteobacteria	HTCC2188	HTCC2089	-	-
OTU_1838	11	Bacteria	Verrucomicrobia	[Pedosphaerae]	[Pedosphaerales]	Ellin515	-	-
OTU_1839	11	Bacteria	Bacteroidetes	Bacteroidia	Bacteroidales	-	-	-
OTU_1840	11	Bacteria	Proteobacteria	Deltaproteobacteria	Desulfobacterales	Desulfobacteraceae	Desulfococcus	-
OTU_1841	11	Bacteria	OD1	-	-	-	-	-
OTU_1842	11	Bacteria	Chloroflexi	Anaerolineae	Anaerolineales	Anaerolinaceae	Levilinea	saccharolytica
OTU_1843	11	Bacteria	Proteobacteria	Gammaproteobacteria	Methylococcales	-	-	-
OTU_1844	11	Bacteria	Spirochaetes	Spirochaetes	Spirochaetales	Spirochaetaceae	Treponema	-
OTU_1845	11	Bacteria	Proteobacteria	Deltaproteobacteria	Syntrophobacterales	Syntrophobacteraceae	Syntrophobacter	-
OTU_1846	11	Bacteria	Proteobacteria	Deltaproteobacteria	Syntrophobacterales	Syntrophaceae	-	-
OTU_1847	11	Bacteria	Proteobacteria	Deltaproteobacteria	Desulfuromonadales	Geobacteraceae	Geobacter	-
OTU_1848	11	Bacteria	Proteobacteria	Deltaproteobacteria	Desulfovibrionales	Desulfomicrobiaceae	Desulfomicrobium	-
OTU_1885	11	Bacteria	Verrucomicrobia	Verrucomicrobiae	Verrucomicrobiales	Verrucomicrobiaceae	-	-
OTU_1886	11	Bacteria	Proteobacteria	Gammaproteobacteria	HOC36	-	-	-
OTU_1887	11	Bacteria	Proteobacteria	Gammaproteobacteria	-	-	-	-
OTU_1888	11	Bacteria	Bacteroidetes	Bacteroidia	Bacteroidales	SB-1	-	-
OTU_1889	11	Bacteria	Chloroflexi	Anaerolineae	Anaerolineales	Anaerolinaceae	-	-
OTU_1890	11	Bacteria	Chloroflexi	Anaerolineae	Caldilineales	Caldilineaceae	-	-
OTU_1891	11	Bacteria	Chloroflexi	Anaerolineae	Caldilineales	Caldilineaceae	Caldilinea	-
OTU_1892	11	Bacteria	Proteobacteria	Alphaproteobacteria	Sphingomonadales	Sphingomonadaceae	Novosphingobium	-
OTU_1893	11	Bacteria	Bacteroidetes	Bacteroidia	Bacteroidales	-	-	-
OTU_1894	11	Bacteria	Bacteroidetes	Flavobacteriia	Flavobacteriales	[Weeksellaceae]	Cloacibacterium	-
OTU_1895	11	Bacteria	Bacteroidetes	-	-	-	-	-
OTU_1896	11	Bacteria	Proteobacteria	Betaproteobacteria	Hydrogenophilales	Hydrogenophilaceae	Thiobacillus	-
OTU_1897	11	Bacteria	Proteobacteria	Gammaproteobacteria	Chromatiales	Chromatiaceae	Allochromatium	-
OTU_1898	11	Bacteria	TM6	SBRH58	-	-	-	-
OTU_1899	11	Bacteria	Bacteroidetes	Bacteroidia	Bacteroidales	-	-	-
OTU_1900	11	Bacteria	Bacteroidetes	Bacteroidia	Bacteroidales	-	-	-
OTU_1901	11	Bacteria	Bacteroidetes	Bacteroidia	Bacteroidales	Porphyromonadaceae	Paludibacter	-
OTU_1902	11	Bacteria	Proteobacteria	Deltaproteobacteria	Desulfobacterales	Desulfobacteraceae	-	-
OTU_1903	11	Bacteria	Firmicutes	Clostridia	Clostridiales	Clostridiaceae	Sarcina	-
OTU_1904	11	Bacteria	Proteobacteria	Alphaproteobacteria	Sphingomonadales	-	-	-
OTU_1905	11	Bacteria	Spirochaetes	[Leptospirae]	[Leptospirales]	Sediment-4	-	-
OTU_1906	11	Bacteria	Firmicutes	Clostridia	Clostridiales	Christensenellaceae	-	-
OTU_1907	11	Bacteria	Firmicutes	Clostridia	Clostridiales	Clostridiaceae	Clostridium	-
OTU_1908	11	Bacteria	Bacteroidetes	Bacteroidia	Bacteroidales	-	-	-
OTU_1909	11	Bacteria	Proteobacteria	Betaproteobacteria	Burkholderiales	Comamonadaceae	-	-
OTU_1910	11	Bacteria	Chlorobi	Chlorobia	Chlorobiales	Chlorobiaceae	-	-
OTU_1911	11	Bacteria	Proteobacteria	Deltaproteobacteria	Desulfarculales	Desulfarculaceae	-	-
OTU_1912	11	Bacteria	Proteobacteria	Alphaproteobacteria	Rhizobiales	-	-	-
OTU_1913	11	Bacteria	-	-	-	-	-	-
OTU_1914	11	Bacteria	Chloroflexi	Anaerolineae	Caldilineales	Caldilineaceae	Caldilinea	-
OTU_1915	11	Bacteria	Proteobacteria	Deltaproteobacteria	NB1-j	JTB38	-	-
OTU_1916	11	Bacteria	Proteobacteria	Betaproteobacteria	Hydrogenophilales	Hydrogenophilaceae	Thiobacillus	-
OTU_1917	11	Bacteria	BRC1	PRR-11	-	-	-	-
OTU_1918	11	Bacteria	Firmicutes	Clostridia	Clostridiales	Dehalobacteriaceae	Dehalobacterium	-
OTU_1958	11	Bacteria	Acidobacteria	[Chloracidobacteria]	PK29	-	-	-
OTU_1959	11	Bacteria	Actinobacteria	Acidimicrobiia	Acidimicrobiales	-	-	-
OTU_1960	11	Bacteria	Proteobacteria	Deltaproteobacteria	-	-	-	-
OTU_1961	11	Bacteria	Bacteroidetes	Bacteroidia	Bacteroidales	-	-	-
OTU_1962	11	Bacteria	Chloroflexi	Anaerolineae	GCA004	-	-	-
OTU_1963	11	Bacteria	Bacteroidetes	-	-	-	-	-
OTU_1964	11	Bacteria	Bacteroidetes	[Saprospirae]	[Saprospirales]	Saprospiraceae	-	-
OTU_1965	11	Bacteria	Verrucomicrobia	Verrucomicrobiae	Verrucomicrobiales	Verrucomicrobiaceae	-	-
OTU_1966	11	Bacteria	Proteobacteria	Deltaproteobacteria	Desulfobacterales	Desulfobulbaceae	Desulfobulbus	-
OTU_1967	11	Bacteria	Proteobacteria	Betaproteobacteria	Burkholderiales	Comamonadaceae	Rubrivivax	-
OTU_1968	11	Bacteria	Firmicutes	Clostridia	SHA-98	-	-	-
OTU_1969	11	Bacteria	Acidobacteria	Acidobacteria-6	-	-	-	-
OTU_1970	11	Bacteria	Firmicutes	Clostridia	Clostridiales	[Mogibacteriaceae]	-	-
OTU_1971	11	Bacteria	Chlorobi	SJA-28	-	-	-	-
OTU_1972	11	Bacteria	Proteobacteria	Gammaproteobacteria	HOC36	-	-	-
OTU_1973	11	Bacteria	TM6	SBRH58	-	-	-	-
OTU_1974	11	Bacteria	Chloroflexi	Anaerolineae	Anaerolineales	Anaerolinaceae	WCHB1-05	-
OTU_1975	11	Bacteria	Proteobacteria	Alphaproteobacteria	Rhodospirillales	Rhodospirillaceae	-	-
OTU_1976	11	Bacteria	Chloroflexi	Anaerolineae	Anaerolineales	Anaerolinaceae	-	-
OTU_1977	11	Bacteria	Proteobacteria	Deltaproteobacteria	Syntrophobacterales	Syntrophaceae	Syntrophus	-
OTU_1978	11	Bacteria	Proteobacteria	Gammaproteobacteria	Aeromonadales	Aeromonadaceae	Aeromonas	-
OTU_1979	11	Bacteria	OD1	ABY1	-	-	-	-
OTU_1980	11	Bacteria	Bacteroidetes	-	-	-	-	-
OTU_1981	11	Bacteria	TM7	TM7-1	-	-	-	-
OTU_1982	11	Bacteria	GN04	GN15	-	-	-	-
OTU_1983	11	Bacteria	Acidobacteria	BPC102	MVS-40	-	-	-
OTU_1984	11	Bacteria	Proteobacteria	Deltaproteobacteria	Desulfovibrionales	Desulfovibrionaceae	Desulfovibrio	-
OTU_1985	11	Bacteria	Proteobacteria	Alphaproteobacteria	Rhodospirillales	Rhodospirillaceae	-	-
OTU_1986	11	Bacteria	Acidobacteria	Acidobacteria-6	iii1-15	-	-	-
OTU_1987	11	Bacteria	TM7	TM7-1	-	-	-	-
OTU_1988	11	Bacteria	TPD-58	-	-	-	-	-
OTU_1989	11	Bacteria	Proteobacteria	Epsilonproteobacteria	Campylobacterales	Helicobacteraceae	Sulfuricurvum	kujiense
OTU_1990	11	Bacteria	Bacteroidetes	Flavobacteriia	Flavobacteriales	Flavobacteriaceae	Flavobacterium	-
OTU_1991	11	Bacteria	Chlamydiae	-	-	-	-	-
OTU_1992	11	Bacteria	Armatimonadetes	SJA-176	TP122	-	-	-
OTU_1993	11	Bacteria	Proteobacteria	Epsilonproteobacteria	Campylobacterales	Helicobacteraceae	Sulfuricurvum	kujiense
OTU_1994	11	Bacteria	Bacteroidetes	Cytophagia	Cytophagales	Cytophagaceae	-	-
OTU_1995	11	Bacteria	OD1	-	-	-	-	-
OTU_230	10	Bacteria	Proteobacteria	Gammaproteobacteria	Xanthomonadales	Xanthomonadaceae	Pseudoxanthomonas	mexicana
OTU_236	10	Bacteria	TM7	TM7-3	-	-	-	-
OTU_289	10	Bacteria	Bacteroidetes	-	-	-	-	-
OTU_305	10	Bacteria	Nitrospirae	Nitrospira	Nitrospirales	Nitrospiraceae	Nitrospira	-
OTU_360	10	Bacteria	Verrucomicrobia	Verrucomicrobiae	Verrucomicrobiales	Verrucomicrobiaceae	Verrucomicrobium	-
OTU_372	10	Bacteria	Proteobacteria	Gammaproteobacteria	Xanthomonadales	Sinobacteraceae	-	-
OTU_374	10	Bacteria	Bacteroidetes	Bacteroidia	Bacteroidales	Porphyromonadaceae	Paludibacter	-
OTU_404	10	Bacteria	Bacteroidetes	Bacteroidia	Bacteroidales	Marinilabiaceae	-	-
OTU_529	10	Bacteria	Proteobacteria	Epsilonproteobacteria	Campylobacterales	Campylobacteraceae	Arcobacter	cryaerophilus
OTU_957	10	Bacteria	Chloroflexi	Anaerolineae	DRC31	-	-	-
OTU_1093	10	Bacteria	Proteobacteria	Deltaproteobacteria	Desulfovibrionales	Desulfomicrobiaceae	Desulfomicrobium	-
OTU_2027	10	Bacteria	Proteobacteria	Gammaproteobacteria	Methylococcales	Methylococcaceae	Methylocaldum	-
OTU_2028	10	Bacteria	Spirochaetes	Spirochaetes	Spirochaetales	Spirochaetaceae	Treponema	-
OTU_2029	10	Bacteria	Proteobacteria	Deltaproteobacteria	Syntrophobacterales	Syntrophaceae	-	-
OTU_2030	10	Bacteria	Firmicutes	Clostridia	Clostridiales	Veillonellaceae	-	-
OTU_2031	10	Bacteria	Proteobacteria	Gammaproteobacteria	Xanthomonadales	Sinobacteraceae	-	-
OTU_2032	10	Bacteria	Proteobacteria	Deltaproteobacteria	Syntrophobacterales	Syntrophaceae	Syntrophus	-
OTU_2033	10	Bacteria	Firmicutes	Clostridia	Clostridiales	Clostridiaceae	Clostridium	-
OTU_2034	10	Bacteria	Proteobacteria	Deltaproteobacteria	Syntrophobacterales	Syntrophaceae	Syntrophus	-
OTU_2035	10	Bacteria	OD1	Mb-NB09	-	-	-	-
OTU_2036	10	Bacteria	Acidobacteria	Holophagae	Holophagales	Holophagaceae	-	-
OTU_2037	10	Bacteria	OD1	ZB2	-	-	-	-
OTU_2038	10	Bacteria	Chloroflexi	Anaerolineae	Anaerolineales	Anaerolinaceae	-	-
OTU_2039	10	Bacteria	Proteobacteria	Alphaproteobacteria	Rhizobiales	Hyphomicrobiaceae	Hyphomicrobium	-
OTU_2040	10	Bacteria	WS3	PRR-12	GN03	-	-	-
OTU_2041	10	Bacteria	Chloroflexi	Anaerolineae	envOPS12	-	-	-
OTU_2042	10	Bacteria	TPD-58	-	-	-	-	-
OTU_2043	10	Bacteria	Proteobacteria	Gammaproteobacteria	Chromatiales	Chromatiaceae	Allochromatium	-
OTU_2044	10	Bacteria	Bacteroidetes	-	-	-	-	-
OTU_2045	10	Bacteria	Firmicutes	Clostridia	Clostridiales	-	-	-
OTU_2046	10	Bacteria	Acidobacteria	[Chloracidobacteria]	PK29	-	-	-
OTU_2047	10	Bacteria	Bacteroidetes	Bacteroidia	Bacteroidales	-	-	-
OTU_2048	10	Bacteria	Armatimonadetes	SJA-176	TP122	-	-	-
OTU_2049	10	Bacteria	Proteobacteria	Gammaproteobacteria	Thiotrichales	Piscirickettsiaceae	-	-
OTU_2050	10	Bacteria	Caldiserica	OP5	WCHB1-02	-	-	-
OTU_2051	10	Bacteria	Proteobacteria	Deltaproteobacteria	Desulfobacterales	Desulfobulbaceae	Desulfobulbus	-
OTU_2052	10	Bacteria	Planctomycetes	Planctomycetia	Pirellulales	Pirellulaceae	-	-
OTU_2053	10	Bacteria	Chloroflexi	Anaerolineae	Caldilineales	Caldilineaceae	Caldilinea	-
OTU_2054	10	Bacteria	Chloroflexi	Anaerolineae	Anaerolineales	Anaerolinaceae	-	-
OTU_2055	10	Bacteria	Bacteroidetes	-	-	-	-	-
OTU_2056	10	Bacteria	WS6	SC72	-	-	-	-
OTU_2057	10	Bacteria	Chloroflexi	Anaerolineae	Caldilineales	Caldilineaceae	-	-
OTU_2058	10	Bacteria	TM7	TM7-3	-	-	-	-
OTU_2059	10	Bacteria	Bacteroidetes	Flavobacteriia	Flavobacteriales	[Weeksellaceae]	Cloacibacterium	-
OTU_2060	10	Bacteria	Bacteroidetes	Bacteroidia	Bacteroidales	Prevotellaceae	Prevotella	-
OTU_2061	10	Bacteria	Proteobacteria	Deltaproteobacteria	Myxococcales	0319-6G20	-	-
OTU_2062	10	Bacteria	Proteobacteria	Alphaproteobacteria	Sphingomonadales	-	-	-
OTU_2063	10	Bacteria	Proteobacteria	Deltaproteobacteria	Desulfobacterales	Desulfobacteraceae	Desulfococcus	-
OTU_2064	10	Bacteria	Gemmatimonadetes	Gemm-1	-	-	-	-
OTU_2065	10	Bacteria	Chloroflexi	Anaerolineae	SJA-15	-	-	-
OTU_2066	10	Bacteria	Bacteroidetes	Bacteroidia	Bacteroidales	-	-	-
OTU_2067	10	Bacteria	Chloroflexi	Anaerolineae	envOPS12	-	-	-
OTU_2068	10	Bacteria	Bacteroidetes	[Saprospirae]	[Saprospirales]	Saprospiraceae	-	-
OTU_2069	10	Bacteria	Bacteroidetes	-	-	-	-	-
OTU_2070	10	Bacteria	Acidobacteria	BPC102	MVS-40	-	-	-
OTU_2071	10	Bacteria	Actinobacteria	Actinobacteria	Actinomycetales	Nocardiaceae	Skermania	piniformis
OTU_2072	10	Bacteria	Chloroflexi	Anaerolineae	Anaerolineales	Anaerolinaceae	WCHB1-05	-
OTU_2073	10	Bacteria	Planctomycetes	Planctomycetia	Pirellulales	Pirellulaceae	Pirellula	-
OTU_2074	10	Bacteria	Planctomycetes	Planctomycetia	Pirellulales	Pirellulaceae	-	-
OTU_2075	10	Bacteria	Proteobacteria	Alphaproteobacteria	Rhizobiales	-	-	-
OTU_2109	10	Bacteria	Proteobacteria	Alphaproteobacteria	Rhizobiales	Hyphomicrobiaceae	Hyphomicrobium	-
OTU_2110	10	Bacteria	Proteobacteria	Deltaproteobacteria	Desulfobacterales	Desulfobacteraceae	Desulfococcus	-
OTU_2111	10	Bacteria	Verrucomicrobia	[Pedosphaerae]	[Pedosphaerales]	-	-	-
OTU_2112	10	Bacteria	Proteobacteria	Betaproteobacteria	Burkholderiales	-	-	-
OTU_2113	10	Bacteria	Verrucomicrobia	Verrucomicrobiae	Verrucomicrobiales	Verrucomicrobiaceae	-	-
OTU_2114	10	Bacteria	Verrucomicrobia	Verrucomicrobiae	Verrucomicrobiales	Verrucomicrobiaceae	-	-
OTU_2115	10	Bacteria	Verrucomicrobia	[Pedosphaerae]	[Pedosphaerales]	-	-	-
OTU_2116	10	Bacteria	Verrucomicrobia	[Pedosphaerae]	[Pedosphaerales]	-	-	-
OTU_2117	10	Bacteria	Proteobacteria	Gammaproteobacteria	Alteromonadales	125ds10	-	-
OTU_2118	10	Bacteria	Verrucomicrobia	[Spartobacteria]	[Chthoniobacterales]	[Chthoniobacteraceae]	CandidatusXiphinematobacter	-
OTU_2119	10	Bacteria	Proteobacteria	Deltaproteobacteria	Desulfobacterales	Desulfobulbaceae	-	-
OTU_2120	10	Bacteria	Bacteroidetes	Bacteroidia	Bacteroidales	Marinilabiaceae	-	-
OTU_2121	10	Bacteria	Bacteroidetes	Bacteroidia	Bacteroidales	-	-	-
OTU_2122	10	Bacteria	Proteobacteria	Deltaproteobacteria	Desulfobacterales	Desulfobacteraceae	-	-
OTU_2123	10	Bacteria	Bacteroidetes	Bacteroidia	Bacteroidales	-	-	-
OTU_2124	10	Bacteria	Bacteroidetes	[Saprospirae]	[Saprospirales]	Saprospiraceae	-	-
OTU_2125	10	Bacteria	Proteobacteria	Alphaproteobacteria	Rhizobiales	Methylocystaceae	Methylosinus	-
OTU_2126	10	Bacteria	Bacteroidetes	Bacteroidia	Bacteroidales	GZKB119	-	-
OTU_2127	10	Bacteria	Proteobacteria	Deltaproteobacteria	Syntrophobacterales	Syntrophobacteraceae	Syntrophobacter	-
OTU_2128	10	Bacteria	Planctomycetes	Planctomycetia	Pirellulales	Pirellulaceae	-	-
OTU_2129	10	Bacteria	OP11	OP11-4	-	-	-	-
OTU_2130	10	Bacteria	Chloroflexi	Anaerolineae	Anaerolineales	Anaerolinaceae	WCHB1-05	-
OTU_2131	10	Bacteria	Verrucomicrobia	Verruco-5	LD1-PB3	-	-	-
OTU_2132	10	Bacteria	Proteobacteria	Alphaproteobacteria	Caulobacterales	Caulobacteraceae	Phenylobacterium	-
OTU_2133	10	Bacteria	Chloroflexi	Anaerolineae	GCA004	-	-	-
OTU_2134	10	Bacteria	Proteobacteria	Deltaproteobacteria	Syntrophobacterales	Syntrophaceae	Syntrophus	-
OTU_2135	10	Bacteria	Chloroflexi	Anaerolineae	GCA004	-	-	-
OTU_2136	10	Bacteria	Chloroflexi	Anaerolineae	GCA004	-	-	-
OTU_2137	10	Bacteria	Proteobacteria	Deltaproteobacteria	Desulfarculales	Desulfarculaceae	-	-
OTU_2138	10	Bacteria	Proteobacteria	Gammaproteobacteria	Pseudomonadales	Moraxellaceae	Acinetobacter	johnsonii
OTU_2139	10	Bacteria	Verrucomicrobia	Verrucomicrobiae	Verrucomicrobiales	Verrucomicrobiaceae	Verrucomicrobium	-
OTU_2140	10	Archaea	Crenarchaeota	MCG	pGrfC26	-	-	-
OTU_2141	10	Bacteria	Proteobacteria	Gammaproteobacteria	Methylococcales	Methylococcaceae	Methylocaldum	-
OTU_2142	10	Bacteria	Verrucomicrobia	[Pedosphaerae]	[Pedosphaerales]	Ellin515	-	-
OTU_2143	10	Bacteria	Actinobacteria	Acidimicrobiia	Acidimicrobiales	C111	-	-
OTU_2144	10	Bacteria	Proteobacteria	Deltaproteobacteria	Desulfobacterales	Desulfobacteraceae	-	-
OTU_2145	10	Bacteria	Bacteroidetes	Bacteroidia	Bacteroidales	-	-	-
OTU_2146	10	Bacteria	Proteobacteria	Betaproteobacteria	SC-I-84	-	-	-
OTU_2147	10	Bacteria	Actinobacteria	Actinobacteria	Actinomycetales	Intrasporangiaceae	-	-
OTU_2148	10	Bacteria	Bacteroidetes	[Saprospirae]	[Saprospirales]	Saprospiraceae	-	-
OTU_2149	10	Bacteria	Chloroflexi	Anaerolineae	-	-	-	-
OTU_2150	10	Bacteria	Bacteroidetes	Flavobacteriia	Flavobacteriales	Flavobacteriaceae	-	-
OTU_2151	10	Bacteria	Spirochaetes	Spirochaetes	Spirochaetales	Spirochaetaceae	Treponema	-
OTU_2152	10	Bacteria	-	-	-	-	-	-
OTU_2153	10	Bacteria	Bacteroidetes	-	-	-	-	-
OTU_2195	10	Bacteria	Bacteroidetes	Bacteroidia	Bacteroidales	-	-	-
OTU_2196	10	Bacteria	OP11	OP11-3	-	-	-	-
OTU_2197	10	Bacteria	BRC1	PRR-11	-	-	-	-
OTU_2198	10	Bacteria	Proteobacteria	Betaproteobacteria	Burkholderiales	-	-	-
OTU_2199	10	Bacteria	Bacteroidetes	[Saprospirae]	[Saprospirales]	Saprospiraceae	-	-
OTU_2200	10	Bacteria	OD1	ABY1	-	-	-	-
OTU_2201	10	Bacteria	Armatimonadetes	SJA-176	RB046	-	-	-
OTU_2202	10	Bacteria	Chloroflexi	Anaerolineae	Anaerolineales	Anaerolinaceae	WCHB1-05	-
OTU_2203	10	Bacteria	Spirochaetes	[Leptospirae]	[Leptospirales]	Sediment-4	-	-
OTU_2204	10	Bacteria	Planctomycetes	Planctomycetia	Pirellulales	Pirellulaceae	Pirellula	-
OTU_2205	10	Bacteria	Proteobacteria	Gammaproteobacteria	Methylococcales	Methylococcaceae	Methylocaldum	-
OTU_2206	10	Bacteria	Verrucomicrobia	[Pedosphaerae]	[Pedosphaerales]	-	-	-
OTU_2207	10	Bacteria	Chloroflexi	Anaerolineae	Anaerolineales	Anaerolinaceae	-	-
OTU_2208	10	Bacteria	Firmicutes	Clostridia	Clostridiales	[Mogibacteriaceae]	-	-
OTU_2209	10	Bacteria	Proteobacteria	Deltaproteobacteria	NB1-j	JTB38	-	-
OTU_2210	10	Bacteria	Bacteroidetes	[Saprospirae]	[Saprospirales]	Saprospiraceae	-	-
OTU_2211	10	Bacteria	Proteobacteria	Deltaproteobacteria	Myxococcales	-	-	-
OTU_2212	10	Bacteria	Verrucomicrobia	[Pedosphaerae]	[Pedosphaerales]	-	-	-
OTU_2213	10	Bacteria	Chloroflexi	Anaerolineae	envOPS12	-	-	-
OTU_2214	10	Bacteria	Bacteroidetes	Bacteroidia	Bacteroidales	-	-	-
OTU_2215	10	Bacteria	Bacteroidetes	Bacteroidia	Bacteroidales	Rikenellaceae	Blvii28	-
OTU_2216	10	Bacteria	Proteobacteria	Betaproteobacteria	Burkholderiales	Burkholderiaceae	-	-
OTU_2217	10	Bacteria	Gemmatimonadetes	Gemm-1	-	-	-	-
OTU_2218	10	Bacteria	SR1	-	-	-	-	-
OTU_2219	10	Bacteria	Verrucomicrobia	[Pedosphaerae]	[Pedosphaerales]	Ellin515	-	-
OTU_2220	10	Bacteria	Nitrospirae	Nitrospira	Nitrospirales	Nitrospiraceae	Nitrospira	-
OTU_2221	10	Bacteria	Proteobacteria	Deltaproteobacteria	Syntrophobacterales	Syntrophaceae	-	-
OTU_2222	10	Bacteria	Tenericutes	Mollicutes	-	-	-	-
OTU_2223	10	Bacteria	Bacteroidetes	[Saprospirae]	[Saprospirales]	-	-	-
OTU_2224	10	Bacteria	Proteobacteria	Gammaproteobacteria	Methylococcales	Methylococcaceae	Methylomonas	-
OTU_2225	10	Bacteria	Chloroflexi	Anaerolineae	SJA-15	-	-	-
OTU_2226	10	Bacteria	Firmicutes	Clostridia	Clostridiales	-	-	-
OTU_2227	10	Bacteria	Spirochaetes	[Leptospirae]	[Leptospirales]	Sediment-4	SJA-88	-
OTU_2228	10	Bacteria	Bacteroidetes	At12OctB3	-	-	-	-
OTU_2229	10	Bacteria	Acidobacteria	Acidobacteria-6	iii1-15	-	-	-
OTU_2230	10	Bacteria	OD1	-	-	-	-	-
OTU_2231	10	Bacteria	Proteobacteria	Gammaproteobacteria	Chromatiales	Chromatiaceae	-	-
OTU_2232	10	Bacteria	Actinobacteria	Thermoleophilia	Solirubrobacterales	-	-	-
OTU_2233	10	Bacteria	Chloroflexi	Anaerolineae	-	-	-	-
OTU_2234	10	Bacteria	Bacteroidetes	[Saprospirae]	[Saprospirales]	Saprospiraceae	-	-
OTU_2235	10	Archaea	Euryarchaeota	Thermoplasmata	E2	[Methanomassiliicoccaceae]	-	-
OTU_2236	10	Bacteria	Proteobacteria	Gammaproteobacteria	Methylococcales	Crenotrichaceae	Crenothrix	-
OTU_2237	10	Bacteria	Acidobacteria	[Chloracidobacteria]	PK29	-	-	-
OTU_2238	10	Bacteria	Bacteroidetes	Bacteroidia	Bacteroidales	-	-	-
OTU_2239	10	Bacteria	GN02	BB34	-	-	-	-
OTU_2240	10	Bacteria	Actinobacteria	Actinobacteria	Actinomycetales	Nocardioidaceae	-	-
OTU_2241	10	Bacteria	Chloroflexi	Anaerolineae	GCA004	-	-	-
OTU_2242	10	Bacteria	Firmicutes	Clostridia	Clostridiales	-	-	-
OTU_2243	10	Bacteria	Proteobacteria	Deltaproteobacteria	GW-28	-	-	-
OTU_2244	10	Bacteria	Firmicutes	Clostridia	Clostridiales	Ruminococcaceae	-	-
OTU_2245	10	Archaea	Euryarchaeota	Methanomicrobia	Methanosarcinales	Methanosaetaceae	Methanosaeta	-
OTU_2246	10	Bacteria	Verrucomicrobia	[Pedosphaerae]	[Pedosphaerales]	Ellin515	-	-
OTU_2247	10	Bacteria	Spirochaetes	Spirochaetes	Spirochaetales	Spirochaetaceae	Treponema	-
OTU_2248	10	Bacteria	Actinobacteria	Acidimicrobiia	Acidimicrobiales	-	-	-
OTU_2249	10	Bacteria	Chloroflexi	Anaerolineae	GCA004	-	-	-
OTU_2250	10	Bacteria	Actinobacteria	Actinobacteria	Actinomycetales	Intrasporangiaceae	-	-
OTU_196	9	Bacteria	Bacteroidetes	[Saprospirae]	[Saprospirales]	Saprospiraceae	-	-
OTU_315	9	Bacteria	Acidobacteria	Acidobacteria-6	iii1-15	RB40	-	-
OTU_393	9	Bacteria	Bacteroidetes	Flavobacteriia	Flavobacteriales	Cryomorphaceae	-	-
OTU_472	9	Bacteria	Proteobacteria	Deltaproteobacteria	Desulfovibrionales	Desulfomicrobiaceae	Desulfomicrobium	-
OTU_610	9	Bacteria	Proteobacteria	Deltaproteobacteria	Desulfovibrionales	Desulfomicrobiaceae	Desulfomicrobium	-
OTU_956	9	Bacteria	Bacteroidetes	Bacteroidia	Bacteroidales	-	-	-
OTU_1126	9	Bacteria	Proteobacteria	Betaproteobacteria	Ellin6067	-	-	-
OTU_1182	9	Bacteria	Proteobacteria	Gammaproteobacteria	Chromatiales	Chromatiaceae	Allochromatium	-
OTU_1267	9	Bacteria	Proteobacteria	Alphaproteobacteria	Rhizobiales	-	-	-
OTU_1269	9	Bacteria	Proteobacteria	Betaproteobacteria	Burkholderiales	Comamonadaceae	Hylemonella	-
OTU_2286	9	Bacteria	Proteobacteria	Alphaproteobacteria	Rhizobiales	Hyphomicrobiaceae	Hyphomicrobium	-
OTU_2287	9	Bacteria	TM7	TM7-1	-	-	-	-
OTU_2288	9	Bacteria	Verrucomicrobia	[Pedosphaerae]	[Pedosphaerales]	Ellin515	-	-
OTU_2289	9	Bacteria	OD1	-	-	-	-	-
OTU_2290	9	Bacteria	OD1	-	-	-	-	-
OTU_2291	9	Bacteria	Proteobacteria	Deltaproteobacteria	Desulfobacterales	Desulfobacteraceae	-	-
OTU_2292	9	Bacteria	Chloroflexi	Anaerolineae	-	-	-	-
OTU_2293	9	Bacteria	Bacteroidetes	At12OctB3	-	-	-	-
OTU_2294	9	Bacteria	Nitrospirae	Nitrospira	Nitrospirales	Nitrospiraceae	Nitrospira	-
OTU_2295	9	Bacteria	Proteobacteria	Betaproteobacteria	Ellin6067	-	-	-
OTU_2296	9	Bacteria	OP11	WCHB1-64	d153	-	-	-
OTU_2297	9	Bacteria	Proteobacteria	Deltaproteobacteria	Syntrophobacterales	Syntrophaceae	Syntrophus	-
OTU_2298	9	Bacteria	Proteobacteria	Deltaproteobacteria	Desulfobacterales	Desulfobacteraceae	Desulfococcus	-
OTU_2299	9	Bacteria	Proteobacteria	Gammaproteobacteria	Chromatiales	Chromatiaceae	Allochromatium	-
OTU_2300	9	Bacteria	Bacteroidetes	Bacteroidia	Bacteroidales	-	-	-
OTU_2301	9	Bacteria	Acidobacteria	Holophagae	Holophagales	Holophagaceae	-	-
OTU_2302	9	Bacteria	Bacteroidetes	[Saprospirae]	[Saprospirales]	Chitinophagaceae	-	-
OTU_2303	9	Bacteria	Bacteroidetes	[Saprospirae]	[Saprospirales]	Saprospiraceae	-	-
OTU_2304	9	Bacteria	NKB19	TSBW08	-	-	-	-
OTU_2305	9	Bacteria	Verrucomicrobia	[Pedosphaerae]	[Pedosphaerales]	Ellin515	-	-
OTU_2306	9	Bacteria	Chloroflexi	Anaerolineae	Anaerolineales	Anaerolinaceae	Anaerolinea	-
OTU_2307	9	Bacteria	Chloroflexi	Dehalococcoidetes	-	-	-	-
OTU_2308	9	Bacteria	Proteobacteria	Deltaproteobacteria	Myxococcales	Haliangiaceae	-	-
OTU_2309	9	Bacteria	OP11	OP11-3	-	-	-	-
OTU_2310	9	Bacteria	Bacteroidetes	Bacteroidia	Bacteroidales	SB-1	-	-
OTU_2311	9	Bacteria	Proteobacteria	Gammaproteobacteria	Xanthomonadales	Xanthomonadaceae	-	-
OTU_2312	9	Bacteria	OD1	ABY1	-	-	-	-
OTU_2313	9	Bacteria	Proteobacteria	Alphaproteobacteria	Rhodobacterales	Rhodobacteraceae	Paracoccus	-
OTU_2314	9	Bacteria	WS6	SC72	-	-	-	-
OTU_2315	9	Bacteria	Chloroflexi	Anaerolineae	SBR1031	A4b	-	-
OTU_2316	9	Bacteria	Bacteroidetes	[Saprospirae]	[Saprospirales]	Saprospiraceae	-	-
OTU_2317	9	Bacteria	Proteobacteria	Deltaproteobacteria	Myxococcales	-	-	-
OTU_2318	9	Bacteria	Bacteroidetes	Sphingobacteriia	Sphingobacteriales	-	-	-
OTU_2319	9	Bacteria	Actinobacteria	Thermoleophilia	Solirubrobacterales	-	-	-
OTU_2320	9	Bacteria	OD1	ABY1	-	-	-	-
OTU_2321	9	Bacteria	Proteobacteria	Deltaproteobacteria	Syntrophobacterales	Syntrophorhabdaceae	-	-
OTU_2322	9	Bacteria	Chloroflexi	S085	-	-	-	-
OTU_2323	9	Bacteria	Bacteroidetes	Bacteroidia	Bacteroidales	Bacteroidaceae	Bacteroides	-
OTU_2324	9	Bacteria	Bacteroidetes	Bacteroidia	Bacteroidales	Prevotellaceae	Prevotella	copri
OTU_2364	9	Bacteria	Bacteroidetes	Bacteroidia	Bacteroidales	-	-	-
OTU_2365	9	Bacteria	Proteobacteria	Betaproteobacteria	Rhodocyclales	Rhodocyclaceae	CandidatusAccumulibacter	-
OTU_2366	9	Bacteria	Bacteroidetes	[Saprospirae]	[Saprospirales]	Saprospiraceae	-	-
OTU_2367	9	Bacteria	Bacteroidetes	Bacteroidia	Bacteroidales	-	-	-
OTU_2368	9	Bacteria	Actinobacteria	Acidimicrobiia	Acidimicrobiales	-	-	-
OTU_2369	9	Bacteria	Proteobacteria	Gammaproteobacteria	Xanthomonadales	Sinobacteraceae	-	-
OTU_2370	9	Bacteria	WS6	B142	-	-	-	-
OTU_2371	9	Bacteria	Chlamydiae	Chlamydiia	-	-	-	-
OTU_2372	9	Bacteria	Firmicutes	Clostridia	Clostridiales	-	-	-
OTU_2373	9	Bacteria	Caldiserica	OP5	WCHB1-02	-	-	-
OTU_2374	9	Bacteria	WS6	SC72	-	-	-	-
OTU_2375	9	Bacteria	Chloroflexi	Anaerolineae	envOPS12	-	-	-
OTU_2376	9	Bacteria	Proteobacteria	Gammaproteobacteria	HOC36	-	-	-
OTU_2377	9	Bacteria	Bacteroidetes	[Saprospirae]	[Saprospirales]	Saprospiraceae	-	-
OTU_2378	9	Bacteria	Proteobacteria	Epsilonproteobacteria	Campylobacterales	Helicobacteraceae	Sulfurimonas	-
OTU_2379	9	Bacteria	OP11	WCHB1-64	d153	-	-	-
OTU_2380	9	Bacteria	TM7	TM7-1	-	-	-	-
OTU_2381	9	Bacteria	Bacteroidetes	[Saprospirae]	[Saprospirales]	Chitinophagaceae	-	-
OTU_2382	9	Bacteria	Bacteroidetes	[Saprospirae]	[Saprospirales]	-	-	-
OTU_2383	9	Bacteria	Chloroflexi	Anaerolineae	Anaerolineales	Anaerolinaceae	SHD-231	-
OTU_2384	9	Bacteria	Bacteroidetes	Bacteroidia	Bacteroidales	-	-	-
OTU_2385	9	Bacteria	Chloroflexi	Anaerolineae	Anaerolineales	Anaerolinaceae	Anaerolinea	-
OTU_2386	9	Bacteria	Bacteroidetes	-	-	-	-	-
OTU_2387	9	Bacteria	Chloroflexi	Anaerolineae	SJA-15	-	-	-
OTU_2388	9	Bacteria	Proteobacteria	Gammaproteobacteria	Oceanospirillales	Halomonadaceae	Halomonas	phosphatis
OTU_2389	9	Bacteria	Verrucomicrobia	[Spartobacteria]	[Chthoniobacterales]	[Chthoniobacteraceae]	CandidatusXiphinematobacter	-
OTU_2390	9	Bacteria	Proteobacteria	Betaproteobacteria	Burkholderiales	-	-	-
OTU_2391	9	Bacteria	Chloroflexi	Anaerolineae	Anaerolineales	Anaerolinaceae	Anaerolinea	-
OTU_2392	9	Bacteria	Bacteroidetes	Bacteroidia	Bacteroidales	-	-	-
OTU_2393	9	Bacteria	Bacteroidetes	At12OctB3	-	-	-	-
OTU_2394	9	Bacteria	NKB19	TSBW08	-	-	-	-
OTU_2395	9	Bacteria	Acidobacteria	Holophagae	Holophagales	Holophagaceae	-	-
OTU_2396	9	Bacteria	Spirochaetes	Spirochaetes	Spirochaetales	Spirochaetaceae	Treponema	-
OTU_2397	9	Bacteria	Bacteroidetes	Bacteroidia	Bacteroidales	-	-	-
OTU_2398	9	Bacteria	Chloroflexi	Anaerolineae	-	-	-	-
OTU_2399	9	Bacteria	Bacteroidetes	Bacteroidia	Bacteroidales	-	-	-
OTU_2400	9	Bacteria	Proteobacteria	Betaproteobacteria	Hydrogenophilales	Hydrogenophilaceae	Thiobacillus	-
OTU_2401	9	Bacteria	Proteobacteria	Gammaproteobacteria	Methylococcales	Methylococcaceae	Methylocaldum	-
OTU_2402	9	Bacteria	Chloroflexi	Anaerolineae	Anaerolineales	Anaerolinaceae	Anaerolinea	-
OTU_2403	9	Bacteria	Chloroflexi	Ellin6529	-	-	-	-
OTU_2404	9	Bacteria	Chloroflexi	Anaerolineae	Anaerolineales	Anaerolinaceae	-	-
OTU_2405	9	Bacteria	Proteobacteria	Deltaproteobacteria	Desulfobacterales	Desulfobacteraceae	Desulfococcus	-
OTU_2406	9	Bacteria	Proteobacteria	Gammaproteobacteria	Chromatiales	Chromatiaceae	-	-
OTU_2454	9	Bacteria	Proteobacteria	Gammaproteobacteria	Oceanospirillales	Hahellaceae	Hahella	-
OTU_2455	9	Bacteria	Proteobacteria	Betaproteobacteria	Nitrosomonadales	Nitrosomonadaceae	-	-
OTU_2456	9	Bacteria	Planctomycetes	Planctomycetia	Gemmatales	Gemmataceae	-	-
OTU_2457	9	Bacteria	Proteobacteria	Alphaproteobacteria	Rhodobacterales	Rhodobacteraceae	Paracoccus	-
OTU_2458	9	Bacteria	NC10	45627	JH-WHS47	-	-	-
OTU_2459	9	Bacteria	Chlorobi	SJA-28	-	-	-	-
OTU_2460	9	Archaea	Crenarchaeota	MCG	pGrfC26	-	-	-
OTU_2461	9	Bacteria	OD1	ABY1	-	-	-	-
OTU_2462	9	Bacteria	Bacteroidetes	-	-	-	-	-
OTU_2463	9	Bacteria	Bacteroidetes	Bacteroidia	Bacteroidales	-	-	-
OTU_2464	9	Bacteria	Proteobacteria	Deltaproteobacteria	Desulfobacterales	Desulfobacteraceae	Desulfococcus	-
OTU_2465	9	Bacteria	Proteobacteria	Deltaproteobacteria	Myxococcales	-	-	-
OTU_2466	9	Bacteria	Acidobacteria	Acidobacteria-6	iii1-15	mb2424	-	-
OTU_2467	9	Bacteria	Proteobacteria	Gammaproteobacteria	Aeromonadales	Aeromonadaceae	-	-
OTU_2468	9	Bacteria	Actinobacteria	Acidimicrobiia	Acidimicrobiales	EB1017	-	-
OTU_2469	9	Bacteria	Proteobacteria	Deltaproteobacteria	Desulfobacterales	Desulfobacteraceae	-	-
OTU_2470	9	Bacteria	Proteobacteria	Alphaproteobacteria	Rhizobiales	Phyllobacteriaceae	Mesorhizobium	-
OTU_2471	9	Bacteria	Spirochaetes	Spirochaetes	Spirochaetales	Spirochaetaceae	-	-
OTU_2472	9	Bacteria	Proteobacteria	Betaproteobacteria	SC-I-84	-	-	-
OTU_2473	9	Bacteria	TM7	TM7-1	-	-	-	-
OTU_2474	9	Bacteria	Chloroflexi	Anaerolineae	Anaerolineales	Anaerolinaceae	C1_B004	-
OTU_2475	9	Bacteria	Proteobacteria	Alphaproteobacteria	Rhizobiales	-	-	-
OTU_2476	9	Bacteria	-	-	-	-	-	-
OTU_2477	9	Bacteria	Planctomycetes	Phycisphaerae	Pla1	-	-	-
OTU_2478	9	Bacteria	Firmicutes	Clostridia	Clostridiales	Ruminococcaceae	-	-
OTU_2479	9	Bacteria	Chloroflexi	Anaerolineae	GCA004	-	-	-
OTU_2480	9	Bacteria	WS3	PRR-12	-	-	-	-
OTU_2481	9	Bacteria	WS6	SC72	WCHB1-15	-	-	-
OTU_2482	9	Bacteria	NKB19	TSBW08	-	-	-	-
OTU_2483	9	Bacteria	Proteobacteria	Deltaproteobacteria	Myxococcales	-	-	-
OTU_2484	9	Bacteria	Spirochaetes	[Leptospirae]	[Leptospirales]	Sediment-4	-	-
OTU_2485	9	Bacteria	Chloroflexi	Anaerolineae	Anaerolineales	Anaerolinaceae	Anaerolinea	-
OTU_2486	9	Bacteria	Proteobacteria	Gammaproteobacteria	Xanthomonadales	Xanthomonadaceae	-	-
OTU_2487	9	Bacteria	Chloroflexi	Anaerolineae	-	-	-	-
OTU_2488	9	Bacteria	OD1	ZB2	-	-	-	-
OTU_2489	9	Bacteria	Acidobacteria	Acidobacteria-6	iii1-15	-	-	-
OTU_2490	9	Bacteria	OD1	ZB2	-	-	-	-
OTU_2491	9	Bacteria	Chloroflexi	Anaerolineae	GCA004	-	-	-
OTU_2492	9	Bacteria	OP11	OP11-3	-	-	-	-
OTU_2493	9	Bacteria	Bacteroidetes	[Saprospirae]	[Saprospirales]	Saprospiraceae	-	-
OTU_2494	9	Bacteria	Chloroflexi	Anaerolineae	Anaerolineales	Anaerolinaceae	Anaerolinea	-
OTU_2495	9	Bacteria	Proteobacteria	Alphaproteobacteria	Rhodobacterales	Hyphomonadaceae	Woodsholea	maritima
OTU_2496	9	Bacteria	Proteobacteria	Deltaproteobacteria	Syntrophobacterales	Syntrophaceae	-	-
OTU_2497	9	Bacteria	Bacteroidetes	[Saprospirae]	[Saprospirales]	Chitinophagaceae	-	-
OTU_2498	9	Bacteria	Spirochaetes	Spirochaetes	Spirochaetales	Spirochaetaceae	Treponema	-
OTU_2499	9	Bacteria	OD1	-	-	-	-	-
OTU_2500	9	Bacteria	Proteobacteria	Betaproteobacteria	Ellin6067	-	-	-
OTU_2501	9	Bacteria	Actinobacteria	Actinobacteria	Actinomycetales	Dermacoccaceae	Dermacoccus	-
OTU_10	8	Bacteria	Bacteroidetes	[Saprospirae]	[Saprospirales]	Saprospiraceae	-	-
OTU_97	8	Bacteria	Chloroflexi	Anaerolineae	Anaerolineales	Anaerolinaceae	T78	-
OTU_180	8	Bacteria	Gemmatimonadetes	Gemm-1	-	-	-	-
OTU_200	8	Bacteria	Proteobacteria	Betaproteobacteria	Rhodocyclales	Rhodocyclaceae	Thauera	-
OTU_273	8	Bacteria	TM6	SJA-4	-	-	-	-
OTU_299	8	Bacteria	Proteobacteria	Betaproteobacteria	Ellin6067	-	-	-
OTU_422	8	Bacteria	Chloroflexi	Anaerolineae	A31	S47	-	-
OTU_461	8	Bacteria	Proteobacteria	Deltaproteobacteria	Desulfovibrionales	Desulfomicrobiaceae	Desulfomicrobium	-
OTU_475	8	Bacteria	Proteobacteria	Gammaproteobacteria	HTCC2188	HTCC2089	-	-
OTU_562	8	Bacteria	Proteobacteria	Deltaproteobacteria	Desulfovibrionales	Desulfomicrobiaceae	Desulfomicrobium	-
OTU_617	8	Bacteria	Proteobacteria	Betaproteobacteria	Burkholderiales	-	-	-
OTU_803	8	Bacteria	Proteobacteria	Alphaproteobacteria	Rhodospirillales	Rhodospirillaceae	Dongia	mobilis
OTU_826	8	Bacteria	Proteobacteria	Gammaproteobacteria	Xanthomonadales	Sinobacteraceae	-	-
OTU_1045	8	Bacteria	Proteobacteria	Betaproteobacteria	Burkholderiales	-	-	-
OTU_1119	8	Bacteria	Proteobacteria	Gammaproteobacteria	-	-	-	-
OTU_1551	8	Bacteria	Proteobacteria	Betaproteobacteria	Burkholderiales	Comamonadaceae	Hylemonella	-
OTU_2549	8	Bacteria	Bacteroidetes	[Saprospirae]	[Saprospirales]	Saprospiraceae	-	-
OTU_2550	8	Bacteria	Proteobacteria	Gammaproteobacteria	Chromatiales	Chromatiaceae	-	-
OTU_2551	8	Bacteria	Bacteroidetes	Bacteroidia	Bacteroidales	-	-	-
OTU_2552	8	Bacteria	GN02	BD1-5	-	-	-	-
OTU_2553	8	Bacteria	Proteobacteria	Deltaproteobacteria	Desulfuromonadales	Geobacteraceae	Geobacter	-
OTU_2554	8	Bacteria	Chloroflexi	Anaerolineae	Anaerolineales	Anaerolinaceae	Levilinea	saccharolytica
OTU_2555	8	Bacteria	Chloroflexi	Anaerolineae	Anaerolineales	Anaerolinaceae	-	-
OTU_2556	8	Bacteria	OD1	ZB2	-	-	-	-
OTU_2557	8	Bacteria	Chloroflexi	Anaerolineae	GCA004	-	-	-
OTU_2558	8	Bacteria	Proteobacteria	Gammaproteobacteria	Methylococcales	Methylococcaceae	Methylocaldum	-
OTU_2559	8	Bacteria	Caldiserica	OP5	WCHB1-02	-	-	-
OTU_2560	8	Bacteria	Chloroflexi	Ellin6529	-	-	-	-
OTU_2561	8	Bacteria	Proteobacteria	Gammaproteobacteria	Thiotrichales	Piscirickettsiaceae	-	-
OTU_2562	8	Bacteria	Actinobacteria	Actinobacteria	Actinomycetales	Mycobacteriaceae	Mycobacterium	vaccae
OTU_2563	8	Bacteria	TM7	TM7-1	-	-	-	-
OTU_2564	8	Bacteria	Proteobacteria	Alphaproteobacteria	Rhodobacterales	Hyphomonadaceae	-	-
OTU_2565	8	Bacteria	Proteobacteria	Epsilonproteobacteria	Campylobacterales	Helicobacteraceae	Sulfurimonas	-
OTU_2566	8	Bacteria	Armatimonadetes	[Fimbriimonadia]	[Fimbriimonadales]	[Fimbriimonadaceae]	-	-
OTU_2567	8	Bacteria	Firmicutes	Clostridia	Clostridiales	-	-	-
OTU_2568	8	Bacteria	Acidobacteria	[Chloracidobacteria]	PK29	-	-	-
OTU_2569	8	Bacteria	Chloroflexi	Anaerolineae	Anaerolineales	Anaerolinaceae	T78	-
OTU_2570	8	Bacteria	Spirochaetes	Spirochaetes	Spirochaetales	Spirochaetaceae	za29	-
OTU_2571	8	Bacteria	TM7	-	-	-	-	-
OTU_2572	8	Bacteria	Chloroflexi	Anaerolineae	Anaerolineales	Anaerolinaceae	-	-
OTU_2573	8	Bacteria	Chloroflexi	Dehalococcoidetes	Dehalococcoidales	-	-	-
OTU_2574	8	Bacteria	Proteobacteria	Deltaproteobacteria	GW-28	-	-	-
OTU_2575	8	Bacteria	WS3	PRR-12	GN03	-	-	-
OTU_2576	8	Bacteria	Bacteroidetes	Sphingobacteriia	Sphingobacteriales	-	-	-
OTU_2577	8	Bacteria	Bacteroidetes	Bacteroidia	Bacteroidales	-	-	-
OTU_2578	8	Bacteria	Acidobacteria	[Chloracidobacteria]	PK29	-	-	-
OTU_2579	8	Bacteria	Bacteroidetes	-	-	-	-	-
OTU_2580	8	Bacteria	Bacteroidetes	-	-	-	-	-
OTU_2581	8	Bacteria	TPD-58	-	-	-	-	-
OTU_2582	8	Bacteria	Proteobacteria	Betaproteobacteria	Burkholderiales	-	-	-
OTU_2583	8	Bacteria	Bacteroidetes	Sphingobacteriia	Sphingobacteriales	-	-	-
OTU_2584	8	Bacteria	Proteobacteria	Betaproteobacteria	Rhodocyclales	Rhodocyclaceae	Zoogloea	-
OTU_2585	8	Bacteria	WS3	PRR-12	GN03	-	-	-
OTU_2586	8	Bacteria	Chlamydiae	Chlamydiia	Chlamydiales	-	-	-
OTU_2587	8	Bacteria	Synergistetes	Synergistia	Synergistales	Synergistaceae	vadinCA02	-
OTU_2588	8	Bacteria	Proteobacteria	Deltaproteobacteria	Syntrophobacterales	Syntrophobacteraceae	Syntrophobacter	-
OTU_2589	8	Bacteria	Spirochaetes	Spirochaetes	Spirochaetales	Spirochaetaceae	-	-
OTU_2590	8	Bacteria	Firmicutes	Clostridia	SHA-98	-	-	-
OTU_2591	8	Bacteria	Spirochaetes	[Leptospirae]	[Leptospirales]	Sediment-4	SJA-88	-
OTU_2592	8	Bacteria	Spirochaetes	Spirochaetes	Spirochaetales	Spirochaetaceae	za29	-
OTU_2593	8	Bacteria	OD1	ZB2	-	-	-	-
OTU_2594	8	Bacteria	Proteobacteria	Deltaproteobacteria	Desulfobacterales	Desulfobacteraceae	-	-
OTU_2595	8	Bacteria	Caldiserica	OP5	-	-	-	-
OTU_2596	8	Bacteria	OP8	OP8_1	SHA-124	-	-	-
OTU_2597	8	Bacteria	Bacteroidetes	[Saprospirae]	[Saprospirales]	Saprospiraceae	-	-
OTU_2598	8	Bacteria	Bacteroidetes	Bacteroidia	Bacteroidales	-	-	-
OTU_2599	8	Bacteria	Proteobacteria	Epsilonproteobacteria	Campylobacterales	Helicobacteraceae	-	-
OTU_2600	8	Bacteria	Chloroflexi	Anaerolineae	Anaerolineales	Anaerolinaceae	-	-
OTU_2601	8	Bacteria	Proteobacteria	Alphaproteobacteria	Rhizobiales	Hyphomicrobiaceae	Hyphomicrobium	-
OTU_2602	8	Bacteria	Proteobacteria	Betaproteobacteria	Rhodocyclales	Rhodocyclaceae	-	-
OTU_2603	8	Bacteria	Verrucomicrobia	Verrucomicrobiae	Verrucomicrobiales	Verrucomicrobiaceae	Verrucomicrobium	-
OTU_2646	8	Bacteria	GN02	GKS2-174	-	-	-	-
OTU_2647	8	Bacteria	Chloroflexi	Anaerolineae	Anaerolineales	Anaerolinaceae	C1_B004	-
OTU_2648	8	Bacteria	Planctomycetes	Planctomycetia	Planctomycetales	Planctomycetaceae	Planctomyces	-
OTU_2649	8	Bacteria	Planctomycetes	Planctomycetia	Pirellulales	Pirellulaceae	Pirellula	-
OTU_2650	8	Bacteria	Acidobacteria	[Chloracidobacteria]	PK29	-	-	-
OTU_2651	8	Bacteria	Chloroflexi	Anaerolineae	GCA004	-	-	-
OTU_2652	8	Bacteria	Spirochaetes	Spirochaetes	Spirochaetales	Spirochaetaceae	za29	-
OTU_2653	8	Bacteria	Spirochaetes	Spirochaetes	Spirochaetales	Spirochaetaceae	-	-
OTU_2654	8	Bacteria	Bacteroidetes	Bacteroidia	Bacteroidales	-	-	-
OTU_2655	8	Bacteria	Verrucomicrobia	[Pedosphaerae]	[Pedosphaerales]	-	-	-
OTU_2656	8	Bacteria	Proteobacteria	Betaproteobacteria	Rhodocyclales	Rhodocyclaceae	-	-
OTU_2657	8	Bacteria	Proteobacteria	Alphaproteobacteria	Sphingomonadales	Erythrobacteraceae	Erythrobacter	-
OTU_2658	8	Bacteria	Verrucomicrobia	Opitutae	Opitutales	Opitutaceae	Opitutus	-
OTU_2659	8	Bacteria	TM7	-	-	-	-	-
OTU_2660	8	Bacteria	Planctomycetes	Phycisphaerae	Pla1	-	-	-
OTU_2661	8	Bacteria	BRC1	PRR-11	-	-	-	-
OTU_2662	8	Bacteria	Chloroflexi	Anaerolineae	Anaerolineales	Anaerolinaceae	WCHB1-05	-
OTU_2663	8	Bacteria	Firmicutes	Clostridia	Clostridiales	[Mogibacteriaceae]	-	-
OTU_2664	8	Bacteria	Acidobacteria	iii1-8	SJA-36	-	-	-
OTU_2665	8	Bacteria	Bacteroidetes	-	-	-	-	-
OTU_2666	8	Bacteria	Firmicutes	Clostridia	Clostridiales	Ruminococcaceae	-	-
OTU_2667	8	Bacteria	Proteobacteria	Betaproteobacteria	Rhodocyclales	Rhodocyclaceae	Zoogloea	-
OTU_2668	8	Bacteria	Proteobacteria	Deltaproteobacteria	Bdellovibrionales	Bdellovibrionaceae	Bdellovibrio	-
OTU_2669	8	Bacteria	GN02	3BR-5F	-	-	-	-
OTU_2670	8	Bacteria	Planctomycetes	Planctomycetia	Pirellulales	Pirellulaceae	Pirellula	-
OTU_2671	8	Bacteria	Bacteroidetes	Bacteroidia	Bacteroidales	-	-	-
OTU_2672	8	Bacteria	Synergistetes	Synergistia	Synergistales	Dethiosulfovibrionaceae	HA73	-
OTU_2673	8	Bacteria	Proteobacteria	Betaproteobacteria	Hydrogenophilales	Hydrogenophilaceae	Thiobacillus	-
OTU_2674	8	Bacteria	Proteobacteria	Gammaproteobacteria	HOC36	-	-	-
OTU_2675	8	Bacteria	OD1	-	-	-	-	-
OTU_2676	8	Bacteria	Planctomycetes	Planctomycetia	Pirellulales	Pirellulaceae	A17	-
OTU_2677	8	Bacteria	Planctomycetes	Phycisphaerae	Pla1	-	-	-
OTU_2678	8	Bacteria	Elusimicrobia	Elusimicrobia	Elusimicrobiales	-	-	-
OTU_2679	8	Bacteria	Bacteroidetes	Flavobacteriia	Flavobacteriales	Flavobacteriaceae	Flavobacterium	-
OTU_2680	8	Bacteria	Chloroflexi	Anaerolineae	Anaerolineales	Anaerolinaceae	SHD-231	-
OTU_2681	8	Bacteria	-	-	-	-	-	-
OTU_2682	8	Bacteria	Bacteroidetes	Sphingobacteriia	Sphingobacteriales	-	-	-
OTU_2683	8	Bacteria	Verrucomicrobia	Verrucomicrobiae	Verrucomicrobiales	Verrucomicrobiaceae	-	-
OTU_2684	8	Bacteria	Bacteroidetes	Bacteroidia	Bacteroidales	-	-	-
OTU_2685	8	Bacteria	Caldiserica	WCHB1-03	-	-	-	-
OTU_2686	8	Bacteria	Bacteroidetes	[Saprospirae]	[Saprospirales]	Saprospiraceae	-	-
OTU_2687	8	Bacteria	Bacteroidetes	[Saprospirae]	[Saprospirales]	Chitinophagaceae	-	-
OTU_2688	8	Bacteria	Proteobacteria	Gammaproteobacteria	Oceanospirillales	Halomonadaceae	Halomonas	phosphatis
OTU_2689	8	Bacteria	Acidobacteria	OS-K	-	-	-	-
OTU_2690	8	Bacteria	Proteobacteria	Deltaproteobacteria	Syntrophobacterales	Syntrophaceae	-	-
OTU_2691	8	Bacteria	OD1	-	-	-	-	-
OTU_2692	8	Bacteria	TM7	TM7-1	-	-	-	-
OTU_2693	8	Bacteria	Proteobacteria	Alphaproteobacteria	Sphingomonadales	Sphingomonadaceae	Novosphingobium	-
OTU_2694	8	Bacteria	Chloroflexi	Dehalococcoidetes	Dehalococcoidales	-	-	-
OTU_2695	8	Bacteria	OP3	koll11	GIF10	-	-	-
OTU_2696	8	Bacteria	TPD-58	-	-	-	-	-
OTU_2697	8	Bacteria	Actinobacteria	Actinobacteria	Actinomycetales	Nocardioidaceae	-	-
OTU_2698	8	Bacteria	Planctomycetes	Planctomycetia	Pirellulales	Pirellulaceae	-	-
OTU_2699	8	Bacteria	Nitrospirae	Nitrospira	Nitrospirales	Nitrospiraceae	Nitrospira	-
OTU_2700	8	Bacteria	Proteobacteria	Betaproteobacteria	Nitrosomonadales	Nitrosomonadaceae	-	-
OTU_2701	8	Bacteria	Proteobacteria	Deltaproteobacteria	-	-	-	-
OTU_2702	8	Bacteria	Firmicutes	Clostridia	Clostridiales	Christensenellaceae	-	-
OTU_2703	8	Bacteria	Chloroflexi	Anaerolineae	Caldilineales	Caldilineaceae	-	-
OTU_2704	8	Bacteria	WS3	PRR-12	-	-	-	-
OTU_2752	8	Bacteria	Planctomycetes	Planctomycetia	Pirellulales	Pirellulaceae	-	-
OTU_2753	8	Bacteria	Proteobacteria	Gammaproteobacteria	Xanthomonadales	Xanthomonadaceae	-	-
OTU_2754	8	Bacteria	OD1	-	-	-	-	-
OTU_2755	8	Bacteria	Proteobacteria	Deltaproteobacteria	Desulfobacterales	Desulfobacteraceae	Desulfococcus	-
OTU_2756	8	Bacteria	Chloroflexi	Anaerolineae	Caldilineales	Caldilineaceae	-	-
OTU_2757	8	Bacteria	Spirochaetes	Spirochaetes	Spirochaetales	Spirochaetaceae	-	-
OTU_2758	8	Bacteria	Proteobacteria	Deltaproteobacteria	Desulfovibrionales	Desulfovibrionaceae	Desulfovibrio	-
OTU_2759	8	Bacteria	Chloroflexi	Thermomicrobia	JG30-KF-CM45	-	-	-
OTU_2760	8	Bacteria	OD1	ZB2	-	-	-	-
OTU_2761	8	Bacteria	Bacteroidetes	Bacteroidia	Bacteroidales	-	-	-
OTU_2762	8	Bacteria	Bacteroidetes	Bacteroidia	Bacteroidales	-	-	-
OTU_2763	8	Bacteria	Spirochaetes	[Leptospirae]	[Leptospirales]	Sediment-4	SJA-88	-
OTU_2764	8	Bacteria	Actinobacteria	Thermoleophilia	Solirubrobacterales	-	-	-
OTU_2765	8	Bacteria	Proteobacteria	Gammaproteobacteria	Chromatiales	Chromatiaceae	Allochromatium	-
OTU_2766	8	Bacteria	OP8	-	-	-	-	-
OTU_2767	8	Bacteria	Chloroflexi	Anaerolineae	Anaerolineales	Anaerolinaceae	-	-
OTU_2768	8	Bacteria	WS6	B142	-	-	-	-
OTU_2769	8	Bacteria	Bacteroidetes	Flavobacteriia	Flavobacteriales	Flavobacteriaceae	Flavobacterium	-
OTU_2770	8	Bacteria	Chloroflexi	Anaerolineae	SHA-20	-	-	-
OTU_2771	8	Bacteria	Proteobacteria	Deltaproteobacteria	Desulfuromonadales	Geobacteraceae	Geobacter	-
OTU_2772	8	Bacteria	Proteobacteria	Betaproteobacteria	SC-I-84	-	-	-
OTU_2773	8	Bacteria	Verrucomicrobia	[Pedosphaerae]	[Pedosphaerales]	-	-	-
OTU_2774	8	Bacteria	GN04	GN15	-	-	-	-
OTU_2775	8	Bacteria	Planctomycetes	Phycisphaerae	mle1-8	-	-	-
OTU_2776	8	Bacteria	WS3	PRR-12	Sediment-1	PRR-10	-	-
OTU_2777	8	Bacteria	Chloroflexi	Anaerolineae	Anaerolineales	Anaerolinaceae	-	-
OTU_2778	8	Bacteria	Proteobacteria	Alphaproteobacteria	Caulobacterales	Caulobacteraceae	Phenylobacterium	-
OTU_2779	8	Bacteria	Proteobacteria	Betaproteobacteria	Rhodocyclales	Rhodocyclaceae	Dechloromonas	-
OTU_2780	8	Bacteria	Actinobacteria	Actinobacteria	Actinomycetales	Propionibacteriaceae	-	-
OTU_2781	8	Bacteria	Bacteroidetes	Bacteroidia	Bacteroidales	-	-	-
OTU_2782	8	Bacteria	Bacteroidetes	Bacteroidia	Bacteroidales	-	-	-
OTU_2783	8	Bacteria	Proteobacteria	Betaproteobacteria	Rhodocyclales	Rhodocyclaceae	Zoogloea	-
OTU_2784	8	Bacteria	Proteobacteria	Alphaproteobacteria	Rhodospirillales	Rhodospirillaceae	Stella	-
OTU_2785	8	Bacteria	Chloroflexi	Anaerolineae	SJA-15	-	-	-
OTU_2786	8	Bacteria	Proteobacteria	Gammaproteobacteria	Thiotrichales	Piscirickettsiaceae	-	-
OTU_2787	8	Bacteria	OD1	ABY1	-	-	-	-
OTU_2788	8	Bacteria	Proteobacteria	Alphaproteobacteria	Rhodobacterales	Hyphomonadaceae	Woodsholea	maritima
OTU_2789	8	Bacteria	Firmicutes	Clostridia	Clostridiales	Peptococcaceae	-	-
OTU_2790	8	Bacteria	Bacteroidetes	[Saprospirae]	[Saprospirales]	Saprospiraceae	-	-
OTU_2791	8	Bacteria	Chloroflexi	Anaerolineae	SHA-20	-	-	-
OTU_35	7	Bacteria	Gemmatimonadetes	Gemm-1	-	-	-	-
OTU_267	7	Bacteria	Acidobacteria	[Chloracidobacteria]	RB41	Ellin6075	-	-
OTU_378	7	Bacteria	Bacteroidetes	[Saprospirae]	[Saprospirales]	Saprospiraceae	-	-
OTU_431	7	Bacteria	Chlorobi	SJA-28	-	-	-	-
OTU_435	7	Bacteria	Bacteroidetes	[Saprospirae]	[Saprospirales]	Saprospiraceae	-	-
OTU_505	7	Bacteria	NKB19	TSBW08	-	-	-	-
OTU_526	7	Bacteria	Planctomycetes	Planctomycetia	Pirellulales	Pirellulaceae	-	-
OTU_538	7	Bacteria	Gemmatimonadetes	Gemm-1	-	-	-	-
OTU_664	7	Bacteria	Proteobacteria	Betaproteobacteria	Rhodocyclales	Rhodocyclaceae	Dok59	-
OTU_707	7	Bacteria	Bacteroidetes	[Saprospirae]	[Saprospirales]	Chitinophagaceae	-	-
OTU_731	7	Bacteria	TM7	TM7-3	-	-	-	-
OTU_831	7	Bacteria	Proteobacteria	Gammaproteobacteria	Xanthomonadales	Xanthomonadaceae	Aquimonas	-
OTU_955	7	Bacteria	Proteobacteria	Deltaproteobacteria	Desulfovibrionales	Desulfomicrobiaceae	Desulfomicrobium	-
OTU_1366	7	Bacteria	Chlorobi	-	-	-	-	-
OTU_1428	7	Bacteria	Bacteroidetes	Flavobacteriia	Flavobacteriales	Cryomorphaceae	-	-
OTU_1490	7	Bacteria	Verrucomicrobia	Verrucomicrobiae	Verrucomicrobiales	Verrucomicrobiaceae	-	-
OTU_2174	7	Bacteria	Bacteroidetes	-	-	-	-	-
OTU_2844	7	Bacteria	Bacteroidetes	[Saprospirae]	[Saprospirales]	Saprospiraceae	-	-
OTU_2845	7	Bacteria	Verrucomicrobia	Verrucomicrobiae	Verrucomicrobiales	Verrucomicrobiaceae	Verrucomicrobium	-
OTU_2846	7	Bacteria	Bacteroidetes	Bacteroidia	Bacteroidales	Rikenellaceae	Blvii28	-
OTU_2847	7	Bacteria	Fibrobacteres	TG3	TG3-1	TSCOR003-O20	-	-
OTU_2848	7	Bacteria	Chloroflexi	Anaerolineae	Anaerolineales	Anaerolinaceae	-	-
OTU_2849	7	Bacteria	Proteobacteria	Deltaproteobacteria	Myxococcales	-	-	-
OTU_2850	7	Bacteria	Proteobacteria	Gammaproteobacteria	HOC36	-	-	-
OTU_2851	7	Bacteria	Proteobacteria	Alphaproteobacteria	Rhodospirillales	Acetobacteraceae	-	-
OTU_2852	7	Bacteria	Firmicutes	Clostridia	Clostridiales	Veillonellaceae	-	-
OTU_2853	7	Bacteria	Verrucomicrobia	[Pedosphaerae]	[Pedosphaerales]	-	-	-
OTU_2854	7	Bacteria	Proteobacteria	Betaproteobacteria	Burkholderiales	-	-	-
OTU_2855	7	Bacteria	Bacteroidetes	[Saprospirae]	[Saprospirales]	Chitinophagaceae	-	-
OTU_2856	7	Bacteria	Nitrospirae	Nitrospira	Nitrospirales	[Thermodesulfovibrionaceae]	HB118	-
OTU_2857	7	Bacteria	Bacteroidetes	Sphingobacteriia	Sphingobacteriales	-	-	-
OTU_2858	7	Bacteria	Bacteroidetes	[Saprospirae]	[Saprospirales]	Saprospiraceae	-	-
OTU_2859	7	Bacteria	Bacteroidetes	[Saprospirae]	[Saprospirales]	Chitinophagaceae	-	-
OTU_2860	7	Bacteria	Proteobacteria	Gammaproteobacteria	Oceanospirillales	Halomonadaceae	Halomonas	phosphatis
OTU_2861	7	Bacteria	Proteobacteria	Deltaproteobacteria	Bdellovibrionales	Bdellovibrionaceae	Bdellovibrio	bacteriovorus
OTU_2862	7	Bacteria	Bacteroidetes	Bacteroidia	Bacteroidales	SB-1	-	-
OTU_2863	7	Bacteria	-	-	-	-	-	-
OTU_2864	7	Bacteria	Proteobacteria	Gammaproteobacteria	Methylococcales	Methylococcaceae	-	-
OTU_2865	7	Bacteria	Proteobacteria	Betaproteobacteria	Rhodocyclales	Rhodocyclaceae	Zoogloea	-
OTU_2866	7	Bacteria	Planctomycetes	Phycisphaerae	WD2101	-	-	-
OTU_2867	7	Bacteria	Proteobacteria	Betaproteobacteria	Rhodocyclales	Rhodocyclaceae	Propionivibrio	-
OTU_2868	7	Bacteria	Verrucomicrobia	[Pedosphaerae]	[Pedosphaerales]	-	-	-
OTU_2869	7	Bacteria	Proteobacteria	Alphaproteobacteria	Rhodobacterales	Rhodobacteraceae	Rhodobacter	-
OTU_2870	7	Bacteria	Bacteroidetes	Bacteroidia	Bacteroidales	Porphyromonadaceae	Paludibacter	-
OTU_2871	7	Bacteria	Verrucomicrobia	[Pedosphaerae]	[Pedosphaerales]	-	-	-
OTU_2872	7	Bacteria	Verrucomicrobia	Opitutae	Opitutales	Opitutaceae	Opitutus	-
OTU_2873	7	Bacteria	Proteobacteria	Deltaproteobacteria	Syntrophobacterales	Syntrophaceae	-	-
OTU_2874	7	Bacteria	Firmicutes	Clostridia	Clostridiales	[Mogibacteriaceae]	-	-
OTU_2875	7	Bacteria	Bacteroidetes	Bacteroidia	Bacteroidales	SB-1	-	-
OTU_2876	7	Bacteria	Verrucomicrobia	[Pedosphaerae]	[Pedosphaerales]	-	-	-
OTU_2877	7	Bacteria	Bacteroidetes	Bacteroidia	Bacteroidales	-	-	-
OTU_2878	7	Bacteria	Chloroflexi	Anaerolineae	Anaerolineales	Anaerolinaceae	-	-
OTU_2879	7	Bacteria	Proteobacteria	Betaproteobacteria	Rhodocyclales	Rhodocyclaceae	Zoogloea	-
OTU_2880	7	Bacteria	Proteobacteria	Deltaproteobacteria	Desulfobacterales	Desulfobacteraceae	Desulfococcus	-
OTU_2881	7	Bacteria	Spirochaetes	Spirochaetes	Spirochaetales	Spirochaetaceae	-	-
OTU_2882	7	Bacteria	Proteobacteria	Deltaproteobacteria	Desulfarculales	Desulfarculaceae	-	-
OTU_2883	7	Bacteria	TM6	SJA-4	-	-	-	-
OTU_2884	7	Bacteria	Proteobacteria	Betaproteobacteria	Hydrogenophilales	Hydrogenophilaceae	Thiobacillus	-
OTU_2885	7	Bacteria	Proteobacteria	Betaproteobacteria	Rhodocyclales	Rhodocyclaceae	CandidatusAccumulibacter	-
OTU_2886	7	Bacteria	Bacteroidetes	[Saprospirae]	[Saprospirales]	Saprospiraceae	-	-
OTU_2887	7	Bacteria	Chlamydiae	Chlamydiia	Chlamydiales	-	-	-
OTU_2888	7	Bacteria	Caldiserica	OP5	WCHB1-02	-	-	-
OTU_2889	7	Bacteria	Fibrobacteres	TG3	TG3-1	-	-	-
OTU_2890	7	Bacteria	Nitrospirae	Nitrospira	Nitrospirales	Nitrospiraceae	Nitrospira	-
OTU_2891	7	Bacteria	Bacteroidetes	Bacteroidia	Bacteroidales	-	-	-
OTU_2892	7	Archaea	Euryarchaeota	Methanomicrobia	Methanomicrobiales	Methanoregulaceae	Methanolinea	-
OTU_2893	7	Bacteria	TM7	-	-	-	-	-
OTU_2894	7	Bacteria	Bacteroidetes	Bacteroidia	Bacteroidales	GZKB119	-	-
OTU_2895	7	Bacteria	Proteobacteria	Deltaproteobacteria	Syntrophobacterales	Syntrophaceae	-	-
OTU_2896	7	Bacteria	WS3	PRR-12	Sediment-1	PRR-10	-	-
OTU_2897	7	Bacteria	Chlorobi	OPB56	-	-	-	-
OTU_2898	7	Bacteria	Proteobacteria	Deltaproteobacteria	Desulfobacterales	Desulfobacteraceae	-	-
OTU_2899	7	Bacteria	Proteobacteria	Betaproteobacteria	Rhodocyclales	Rhodocyclaceae	Methyloversatilis	-
OTU_2951	7	Bacteria	Chlorobi	SJA-28	-	-	-	-
OTU_2952	7	Bacteria	Bacteroidetes	Bacteroidia	Bacteroidales	Porphyromonadaceae	Paludibacter	-
OTU_2953	7	Bacteria	WS3	PRR-12	GN03	KSB4	-	-
OTU_2954	7	Bacteria	OD1	-	-	-	-	-
OTU_2955	7	Bacteria	Bacteroidetes	Bacteroidia	Bacteroidales	-	-	-
OTU_2956	7	Bacteria	-	-	-	-	-	-
OTU_2957	7	Bacteria	OD1	ZB2	-	-	-	-
OTU_2958	7	Bacteria	Proteobacteria	Deltaproteobacteria	Myxococcales	-	-	-
OTU_2959	7	Bacteria	Proteobacteria	Deltaproteobacteria	Desulfobacterales	Desulfobacteraceae	-	-
OTU_2960	7	Bacteria	NKB19	TSBW08	-	-	-	-
OTU_2961	7	Bacteria	Proteobacteria	Deltaproteobacteria	Bdellovibrionales	Bdellovibrionaceae	Bdellovibrio	-
OTU_2962	7	Bacteria	Chloroflexi	Anaerolineae	-	-	-	-
OTU_2963	7	Bacteria	Planctomycetes	Phycisphaerae	WD2101	-	-	-
OTU_2964	7	Bacteria	Bacteroidetes	Flavobacteriia	Flavobacteriales	Flavobacteriaceae	Flavobacterium	-
OTU_2965	7	Bacteria	Chloroflexi	Anaerolineae	SJA-15	-	-	-
OTU_2966	7	Archaea	Euryarchaeota	Methanobacteria	Methanobacteriales	Methanobacteriaceae	Methanobacterium	beijingense
OTU_2967	7	Bacteria	OP3	koll11	-	-	-	-
OTU_2968	7	Bacteria	Proteobacteria	Deltaproteobacteria	Desulfobacterales	Desulfobacteraceae	-	-
OTU_2969	7	Bacteria	Proteobacteria	Deltaproteobacteria	Desulfobacterales	Desulfobulbaceae	Desulfobulbus	-
OTU_2970	7	Bacteria	Bacteroidetes	-	-	-	-	-
OTU_2971	7	Bacteria	Proteobacteria	Deltaproteobacteria	Syntrophobacterales	Syntrophobacteraceae	Syntrophobacter	-
OTU_2972	7	Bacteria	Proteobacteria	Betaproteobacteria	Burkholderiales	Comamonadaceae	-	-
OTU_2973	7	Bacteria	Proteobacteria	Deltaproteobacteria	-	-	-	-
OTU_2974	7	Bacteria	Chloroflexi	Anaerolineae	Anaerolineales	Anaerolinaceae	-	-
OTU_2975	7	Bacteria	Proteobacteria	Betaproteobacteria	Hydrogenophilales	Hydrogenophilaceae	Thiobacillus	-
OTU_2976	7	Bacteria	Chlorobi	SJA-28	-	-	-	-
OTU_2977	7	Bacteria	Chlamydiae	-	-	-	-	-
OTU_2978	7	Bacteria	GN02	GKS2-174	-	-	-	-
OTU_2979	7	Bacteria	Chloroflexi	Anaerolineae	GCA004	-	-	-
OTU_2980	7	Bacteria	Proteobacteria	Alphaproteobacteria	Rhizobiales	Hyphomicrobiaceae	Devosia	-
OTU_2981	7	Bacteria	Proteobacteria	Gammaproteobacteria	Alteromonadales	125ds10	-	-
OTU_2982	7	Bacteria	Proteobacteria	Deltaproteobacteria	Bdellovibrionales	Bdellovibrionaceae	Bdellovibrio	-
OTU_2983	7	Archaea	Euryarchaeota	Methanomicrobia	Methanomicrobiales	Methanoregulaceae	Methanolinea	-
OTU_2984	7	Bacteria	Proteobacteria	Deltaproteobacteria	Desulfuromonadales	Geobacteraceae	Geobacter	lovleyi
OTU_2985	7	Bacteria	Bacteroidetes	Bacteroidia	Bacteroidales	GZKB119	-	-
OTU_2986	7	Bacteria	Spirochaetes	[Leptospirae]	[Leptospirales]	Sediment-4	SJA-88	-
OTU_2987	7	Bacteria	Proteobacteria	Gammaproteobacteria	Methylococcales	Methylococcaceae	Methylomonas	-
OTU_2988	7	Bacteria	Bacteroidetes	[Saprospirae]	[Saprospirales]	Saprospiraceae	-	-
OTU_2989	7	Bacteria	OD1	ABY1	-	-	-	-
OTU_2990	7	Bacteria	Planctomycetes	Planctomycetia	Pirellulales	Pirellulaceae	Pirellula	-
OTU_2991	7	Bacteria	Armatimonadetes	[Fimbriimonadia]	[Fimbriimonadales]	[Fimbriimonadaceae]	-	-
OTU_2992	7	Bacteria	Actinobacteria	Thermoleophilia	Solirubrobacterales	-	-	-
OTU_2993	7	Bacteria	Verrucomicrobia	[Pedosphaerae]	[Pedosphaerales]	-	-	-
OTU_2994	7	Bacteria	BRC1	PRR-11	-	-	-	-
OTU_2995	7	Bacteria	Planctomycetes	Planctomycetia	Gemmatales	Gemmataceae	-	-
OTU_2996	7	Bacteria	Spirochaetes	Spirochaetes	Spirochaetales	Spirochaetaceae	Treponema	-
OTU_2997	7	Bacteria	NKB19	-	-	-	-	-
OTU_2998	7	Bacteria	Verrucomicrobia	Verrucomicrobiae	Verrucomicrobiales	Verrucomicrobiaceae	Verrucomicrobium	-
OTU_2999	7	Bacteria	GN02	GKS2-174	-	-	-	-
OTU_3000	7	Bacteria	TM7	TM7-1	-	-	-	-
OTU_3001	7	Bacteria	Acidobacteria	Acidobacteria-6	CCU21	-	-	-
OTU_3002	7	Bacteria	Verrucomicrobia	Opitutae	Opitutales	Opitutaceae	Opitutus	-
OTU_3003	7	Bacteria	Proteobacteria	Betaproteobacteria	Rhodocyclales	Rhodocyclaceae	-	-
OTU_3004	7	Bacteria	Elusimicrobia	Elusimicrobia	Elusimicrobiales	-	-	-
OTU_3005	7	Bacteria	Bacteroidetes	Bacteroidia	Bacteroidales	-	-	-
OTU_3006	7	Bacteria	Chloroflexi	Anaerolineae	Caldilineales	Caldilineaceae	Caldilinea	-
OTU_3007	7	Bacteria	TM7	TM7-1	-	-	-	-
OTU_3008	7	Bacteria	Proteobacteria	Deltaproteobacteria	Desulfobacterales	Desulfobacteraceae	-	-
OTU_3009	7	Bacteria	TM6	SJA-4	-	-	-	-
OTU_3010	7	Bacteria	Chlorobi	Chlorobia	Chlorobiales	Chlorobiaceae	-	-
OTU_3011	7	Bacteria	Actinobacteria	Actinobacteria	Actinomycetales	Kineosporiaceae	-	-
OTU_3012	7	Bacteria	Acidobacteria	Holophagae	Holophagales	Holophagaceae	-	-
OTU_3013	7	Bacteria	WS6	B142	-	-	-	-
OTU_3057	7	Bacteria	Bacteroidetes	Bacteroidia	Bacteroidales	-	-	-
OTU_3058	7	Bacteria	Proteobacteria	Deltaproteobacteria	Syntrophobacterales	Syntrophobacteraceae	-	-
OTU_3059	7	Bacteria	Verrucomicrobia	[Pedosphaerae]	[Pedosphaerales]	-	-	-
OTU_3060	7	Bacteria	Planctomycetes	Planctomycetia	Planctomycetales	Planctomycetaceae	Planctomyces	-
OTU_3061	7	Bacteria	Bacteroidetes	Bacteroidia	Bacteroidales	SB-1	-	-
OTU_3062	7	Bacteria	Chloroflexi	Anaerolineae	Anaerolineales	Anaerolinaceae	-	-
OTU_3063	7	Bacteria	Proteobacteria	Gammaproteobacteria	Alteromonadales	OM60	-	-
OTU_3064	7	Bacteria	Chloroflexi	Anaerolineae	Anaerolineales	Anaerolinaceae	Anaerolinea	-
OTU_3065	7	Bacteria	TM7	TM7-3	-	-	-	-
OTU_3066	7	Bacteria	Planctomycetes	Planctomycetia	Pirellulales	Pirellulaceae	-	-
OTU_3067	7	Bacteria	Proteobacteria	Gammaproteobacteria	HTCC2188	HTCC2089	-	-
OTU_3068	7	Bacteria	Spirochaetes	Spirochaetes	Spirochaetales	Spirochaetaceae	Treponema	-
OTU_3069	7	Bacteria	WS3	PRR-12	PBS-III-9	-	-	-
OTU_3070	7	Bacteria	Chloroflexi	Anaerolineae	GCA004	-	-	-
OTU_3071	7	Bacteria	H-178	-	-	-	-	-
OTU_3072	7	Bacteria	Proteobacteria	Gammaproteobacteria	HTCC2188	HTCC2089	-	-
OTU_3073	7	Bacteria	Acidobacteria	Acidobacteria-6	iii1-15	-	-	-
OTU_3074	7	Bacteria	WS3	PRR-12	Sediment-1	PRR-10	-	-
OTU_3075	7	Bacteria	Bacteroidetes	Bacteroidia	Bacteroidales	-	-	-
OTU_3076	7	Bacteria	Bacteroidetes	[Saprospirae]	[Saprospirales]	Saprospiraceae	-	-
OTU_3077	7	Bacteria	Bacteroidetes	[Saprospirae]	[Saprospirales]	Saprospiraceae	-	-
OTU_3078	7	Bacteria	Proteobacteria	Deltaproteobacteria	Desulfobacterales	Desulfobulbaceae	Desulfobulbus	-
OTU_3079	7	Bacteria	Planctomycetes	Planctomycetia	Gemmatales	Gemmataceae	Gemmata	-
OTU_3080	7	Bacteria	WWE1	[Cloacamonae]	[Cloacamonales]	SHA-116	-	-
OTU_3081	7	Bacteria	Proteobacteria	Deltaproteobacteria	Syntrophobacterales	Syntrophobacteraceae	Syntrophobacter	-
OTU_3082	7	Bacteria	TM7	-	-	-	-	-
OTU_3083	7	Bacteria	Bacteroidetes	Bacteroidia	Bacteroidales	Prevotellaceae	Prevotella	-
OTU_3084	7	Bacteria	OP11	OP11-4	-	-	-	-
OTU_3085	7	Bacteria	BRC1	PRR-11	-	-	-	-
OTU_3086	7	Bacteria	Planctomycetes	Planctomycetia	Pirellulales	Pirellulaceae	-	-
OTU_3087	7	Bacteria	Proteobacteria	Deltaproteobacteria	Myxococcales	-	-	-
OTU_3088	7	Bacteria	Proteobacteria	Gammaproteobacteria	Xanthomonadales	Sinobacteraceae	-	-
OTU_3089	7	Bacteria	Bacteroidetes	Bacteroidia	Bacteroidales	-	-	-
OTU_3090	7	Bacteria	Bacteroidetes	Bacteroidia	Bacteroidales	-	-	-
OTU_3091	7	Bacteria	Proteobacteria	Betaproteobacteria	Rhodocyclales	Rhodocyclaceae	-	-
OTU_3092	7	Bacteria	Bacteroidetes	-	-	-	-	-
OTU_3093	7	Bacteria	GN02	BD1-5	-	-	-	-
OTU_3094	7	Bacteria	Chloroflexi	TK17	mle1-48	-	-	-
OTU_3095	7	Bacteria	GN02	3BR-5F	-	-	-	-
OTU_3096	7	Bacteria	Proteobacteria	Gammaproteobacteria	34P16	-	-	-
OTU_3097	7	Archaea	Euryarchaeota	Thermoplasmata	E2	[Methanomassiliicoccaceae]	-	-
OTU_3098	7	Bacteria	Bacteroidetes	Bacteroidia	Bacteroidales	Rikenellaceae	Blvii28	-
OTU_3099	7	Bacteria	Proteobacteria	Epsilonproteobacteria	Campylobacterales	Campylobacteraceae	Arcobacter	cryaerophilus
OTU_3100	7	Bacteria	Bacteroidetes	Bacteroidia	Bacteroidales	Porphyromonadaceae	Paludibacter	-
OTU_3101	7	Bacteria	Chloroflexi	Anaerolineae	Anaerolineales	Anaerolinaceae	-	-
OTU_3102	7	Bacteria	OP11	OP11-1	-	-	-	-
OTU_3103	7	Bacteria	Bacteroidetes	Bacteroidia	Bacteroidales	Marinilabiaceae	-	-
OTU_3104	7	Bacteria	Proteobacteria	Deltaproteobacteria	-	-	-	-
OTU_3105	7	Bacteria	Planctomycetes	Phycisphaerae	Pla1	-	-	-
OTU_3106	7	Bacteria	OD1	-	-	-	-	-
OTU_3107	7	Bacteria	Bacteroidetes	[Saprospirae]	[Saprospirales]	Saprospiraceae	-	-
OTU_3108	7	Bacteria	WS6	SC72	WCHB1-15	-	-	-
OTU_3109	7	Bacteria	Hyd24-12	-	-	-	-	-
OTU_3110	7	Bacteria	GN02	BD1-5	-	-	-	-
OTU_3111	7	Bacteria	Planctomycetes	Planctomycetia	Pirellulales	Pirellulaceae	-	-
OTU_3112	7	Bacteria	Verrucomicrobia	Verruco-5	LD1-PB3	-	-	-
OTU_3113	7	Bacteria	WS2	SHA-109	-	-	-	-
OTU_173	6	Bacteria	Planctomycetes	OM190	CL500-15	-	-	-
OTU_345	6	Bacteria	Chlamydiae	Chlamydiia	Chlamydiales	-	-	-
OTU_368	6	Bacteria	Bacteroidetes	Sphingobacteriia	Sphingobacteriales	-	-	-
OTU_983	6	Bacteria	Proteobacteria	Betaproteobacteria	Burkholderiales	Comamonadaceae	-	-
OTU_1083	6	Bacteria	TM6	SBRH58	-	-	-	-
OTU_1174	6	Bacteria	TM7	SC3	-	-	-	-
OTU_1181	6	Bacteria	Bacteroidetes	Flavobacteriia	Flavobacteriales	Cryomorphaceae	-	-
OTU_1333	6	Bacteria	Proteobacteria	Gammaproteobacteria	34P16	-	-	-
OTU_1334	6	Bacteria	Planctomycetes	Planctomycetia	Gemmatales	Gemmataceae	Gemmata	-
OTU_1502	6	Bacteria	Proteobacteria	Alphaproteobacteria	Rhodospirillales	Rhodospirillaceae	-	-
OTU_1566	6	Bacteria	Proteobacteria	Gammaproteobacteria	Xanthomonadales	Sinobacteraceae	-	-
OTU_1617	6	Bacteria	Proteobacteria	Betaproteobacteria	Burkholderiales	Comamonadaceae	Hylemonella	-
OTU_1663	6	Bacteria	Chloroflexi	Anaerolineae	DRC31	-	-	-
OTU_1739	6	Bacteria	Chloroflexi	Anaerolineae	Anaerolineales	Anaerolinaceae	Anaerolinea	-
OTU_2096	6	Bacteria	TM7	-	-	-	-	-
OTU_2624	6	Bacteria	Planctomycetes	Phycisphaerae	mle1-8	-	-	-
OTU_3168	6	Bacteria	TM7	TM7-1	-	-	-	-
OTU_3169	6	Bacteria	Bacteroidetes	Bacteroidia	Bacteroidales	-	-	-
OTU_3170	6	Bacteria	Proteobacteria	Gammaproteobacteria	Thiotrichales	Piscirickettsiaceae	-	-
OTU_3171	6	Bacteria	Proteobacteria	Gammaproteobacteria	Xanthomonadales	Xanthomonadaceae	Pseudoxanthomonas	kaohsiungensis
OTU_3172	6	Bacteria	BRC1	PRR-11	-	-	-	-
OTU_3173	6	Bacteria	Proteobacteria	Betaproteobacteria	Burkholderiales	Burkholderiaceae	-	-
OTU_3174	6	Bacteria	Proteobacteria	Gammaproteobacteria	Pseudomonadales	Moraxellaceae	Perlucidibaca	-
OTU_3175	6	Bacteria	AC1	-	-	-	-	-
OTU_3176	6	Bacteria	Verrucomicrobia	Verrucomicrobiae	Verrucomicrobiales	Verrucomicrobiaceae	-	-
OTU_3177	6	Bacteria	Bacteroidetes	Bacteroidia	Bacteroidales	-	-	-
OTU_3178	6	Bacteria	Chloroflexi	Anaerolineae	-	-	-	-
OTU_3179	6	Bacteria	OD1	-	-	-	-	-
OTU_3180	6	Bacteria	Bacteroidetes	Bacteroidia	Bacteroidales	-	-	-
OTU_3181	6	Bacteria	Verrucomicrobia	[Pedosphaerae]	[Pedosphaerales]	auto67_4W	-	-
OTU_3182	6	Bacteria	Chloroflexi	Anaerolineae	Caldilineales	Caldilineaceae	-	-
OTU_3183	6	Bacteria	Bacteroidetes	Bacteroidia	Bacteroidales	-	-	-
OTU_3184	6	Bacteria	Planctomycetes	Planctomycetia	Pirellulales	Pirellulaceae	-	-
OTU_3185	6	Bacteria	Actinobacteria	Actinobacteria	Actinomycetales	Nocardiaceae	Skermania	piniformis
OTU_3186	6	Bacteria	Bacteroidetes	Bacteroidia	Bacteroidales	-	-	-
OTU_3187	6	Bacteria	Proteobacteria	Deltaproteobacteria	Myxococcales	-	-	-
OTU_3188	6	Bacteria	Proteobacteria	Deltaproteobacteria	Syntrophobacterales	Syntrophaceae	Desulfomonile	-
OTU_3189	6	Bacteria	-	-	-	-	-	-
OTU_3190	6	Bacteria	Firmicutes	Clostridia	Clostridiales	Ruminococcaceae	-	-
OTU_3191	6	Bacteria	Chlorobi	SJA-28	-	-	-	-
OTU_3192	6	Bacteria	Proteobacteria	Gammaproteobacteria	Thiotrichales	Piscirickettsiaceae	-	-
OTU_3193	6	Bacteria	Proteobacteria	Betaproteobacteria	Rhodocyclales	Rhodocyclaceae	-	-
OTU_3194	6	Bacteria	Planctomycetes	Planctomycetia	Gemmatales	Gemmataceae	-	-
OTU_3195	6	Bacteria	Proteobacteria	Deltaproteobacteria	Desulfobacterales	Desulfobacteraceae	-	-
OTU_3196	6	Bacteria	-	-	-	-	-	-
OTU_3197	6	Bacteria	Proteobacteria	Betaproteobacteria	MND1	-	-	-
OTU_3198	6	Bacteria	Verrucomicrobia	Verrucomicrobiae	Verrucomicrobiales	Verrucomicrobiaceae	Verrucomicrobium	-
OTU_3199	6	Bacteria	WS3	PRR-12	GN03	KSB4	-	-
OTU_3200	6	Bacteria	GN02	3BR-5F	-	-	-	-
OTU_3201	6	Bacteria	Chlorobi	OPB56	-	-	-	-
OTU_3202	6	Bacteria	TM7	TM7-1	-	-	-	-
OTU_3203	6	Bacteria	Proteobacteria	Betaproteobacteria	Burkholderiales	Comamonadaceae	Hylemonella	-
OTU_3204	6	Bacteria	Tenericutes	Mollicutes	Acholeplasmatales	Acholeplasmataceae	Acholeplasma	-
OTU_3205	6	Bacteria	Bacteroidetes	-	-	-	-	-
OTU_3206	6	Bacteria	Verrucomicrobia	[Pedosphaerae]	[Pedosphaerales]	-	-	-
OTU_3207	6	Bacteria	Proteobacteria	Deltaproteobacteria	Desulfobacterales	Desulfobacteraceae	-	-
OTU_3208	6	Bacteria	Verrucomicrobia	[Spartobacteria]	[Chthoniobacterales]	[Chthoniobacteraceae]	CandidatusXiphinematobacter	-
OTU_3209	6	Bacteria	Proteobacteria	Gammaproteobacteria	-	-	-	-
OTU_3210	6	Bacteria	OD1	-	-	-	-	-
OTU_3211	6	Bacteria	Firmicutes	Clostridia	-	-	-	-
OTU_3212	6	Bacteria	Firmicutes	Clostridia	Clostridiales	[Mogibacteriaceae]	-	-
OTU_3213	6	Bacteria	Firmicutes	Clostridia	Clostridiales	Veillonellaceae	-	-
OTU_3214	6	Bacteria	Chloroflexi	Anaerolineae	GCA004	-	-	-
OTU_3215	6	Bacteria	Proteobacteria	Epsilonproteobacteria	Campylobacterales	Helicobacteraceae	Sulfurimonas	-
OTU_3216	6	Bacteria	Planctomycetes	Phycisphaerae	mle1-8	-	-	-
OTU_3217	6	Bacteria	Chloroflexi	Anaerolineae	SBR1031	A4b	-	-
OTU_3218	6	Bacteria	Synergistetes	Synergistia	Synergistales	Dethiosulfovibrionaceae	HA73	-
OTU_3219	6	Bacteria	Cyanobacteria	4C0d-2	MLE1-12	-	-	-
OTU_3220	6	Bacteria	Proteobacteria	Deltaproteobacteria	Syntrophobacterales	Syntrophobacteraceae	Syntrophobacter	-
OTU_3221	6	Bacteria	OD1	ZB2	-	-	-	-
OTU_3265	6	Bacteria	Spirochaetes	Spirochaetes	Spirochaetales	Spirochaetaceae	-	-
OTU_3266	6	Bacteria	Actinobacteria	Thermoleophilia	Gaiellales	-	-	-
OTU_3267	6	Bacteria	TM6	SJA-4	-	-	-	-
OTU_3268	6	Bacteria	Firmicutes	Clostridia	Clostridiales	Ruminococcaceae	-	-
OTU_3269	6	Bacteria	Caldiserica	WCHB1-03	-	-	-	-
OTU_3270	6	Bacteria	Bacteroidetes	Bacteroidia	Bacteroidales	-	-	-
OTU_3271	6	Bacteria	Spirochaetes	[Leptospirae]	[Leptospirales]	Sediment-4	-	-
OTU_3272	6	Bacteria	Bacteroidetes	Bacteroidia	Bacteroidales	-	-	-
OTU_3273	6	Bacteria	Chloroflexi	Anaerolineae	Anaerolineales	Anaerolinaceae	SHD-231	-
OTU_3274	6	Bacteria	Proteobacteria	Gammaproteobacteria	Legionellales	Coxiellaceae	-	-
OTU_3275	6	Bacteria	Bacteroidetes	Bacteroidia	Bacteroidales	-	-	-
OTU_3276	6	Bacteria	Verrucomicrobia	Verruco-5	LD1-PB3	-	-	-
OTU_3277	6	Bacteria	WWE1	[Cloacamonae]	[Cloacamonales]	SHA-116	-	-
OTU_3278	6	Bacteria	TM7	TM7-1	-	-	-	-
OTU_3279	6	Bacteria	Firmicutes	Clostridia	Clostridiales	Syntrophomonadaceae	Syntrophomonas	-
OTU_3280	6	Bacteria	Synergistetes	Synergistia	Synergistales	Synergistaceae	vadinCA02	-
OTU_3281	6	Bacteria	Chloroflexi	Ellin6529	-	-	-	-
OTU_3282	6	Bacteria	TM6	SJA-4	-	-	-	-
OTU_3283	6	Bacteria	Proteobacteria	Alphaproteobacteria	Rhodobacterales	Rhodobacteraceae	Paracoccus	-
OTU_3284	6	Bacteria	Verrucomicrobia	[Pedosphaerae]	[Pedosphaerales]	-	-	-
OTU_3285	6	Bacteria	Proteobacteria	Betaproteobacteria	Burkholderiales	Alcaligenaceae	-	-
OTU_3286	6	Bacteria	Proteobacteria	Gammaproteobacteria	Methylococcales	Methylococcaceae	Methylocaldum	-
OTU_3287	6	Bacteria	Chloroflexi	Anaerolineae	SBR1031	A4b	-	-
OTU_3288	6	Bacteria	Bacteroidetes	Bacteroidia	Bacteroidales	-	-	-
OTU_3289	6	Bacteria	Proteobacteria	Gammaproteobacteria	Chromatiales	Chromatiaceae	Allochromatium	-
OTU_3290	6	Bacteria	Actinobacteria	Actinobacteria	Actinomycetales	Nocardioidaceae	-	-
OTU_3291	6	Bacteria	-	-	-	-	-	-
OTU_3292	6	Bacteria	Proteobacteria	Betaproteobacteria	Burkholderiales	Comamonadaceae	Rubrivivax	-
OTU_3293	6	Bacteria	Bacteroidetes	Sphingobacteriia	Sphingobacteriales	-	-	-
OTU_3294	6	Bacteria	Verrucomicrobia	Verrucomicrobiae	Verrucomicrobiales	Verrucomicrobiaceae	Prosthecobacter	-
OTU_3295	6	Bacteria	OP11	OP11-1	-	-	-	-
OTU_3296	6	Bacteria	Verrucomicrobia	Verruco-5	LD1-PB3	-	-	-
OTU_3297	6	Bacteria	Chloroflexi	Anaerolineae	Anaerolineales	Anaerolinaceae	-	-
OTU_3298	6	Bacteria	Acidobacteria	Solibacteres	Solibacterales	-	-	-
OTU_3299	6	Bacteria	Proteobacteria	Gammaproteobacteria	-	-	-	-
OTU_3300	6	Bacteria	OP3	koll11	GIF10	-	-	-
OTU_3301	6	Bacteria	TPD-58	-	-	-	-	-
OTU_3302	6	Bacteria	-	-	-	-	-	-
OTU_3303	6	Bacteria	OP3	koll11	GIF10	-	-	-
OTU_3304	6	Bacteria	Bacteroidetes	Bacteroidia	Bacteroidales	Bacteroidaceae	Bacteroides	-
OTU_3305	6	Bacteria	Proteobacteria	Deltaproteobacteria	Bdellovibrionales	Bdellovibrionaceae	Bdellovibrio	-
OTU_3306	6	Bacteria	Caldiserica	OP5	WCHB1-02	-	-	-
OTU_3307	6	Bacteria	OP8	OP8_1	SHA-124	-	-	-
OTU_3308	6	Bacteria	Proteobacteria	Deltaproteobacteria	-	-	-	-
OTU_3309	6	Bacteria	Bacteroidetes	Bacteroidia	Bacteroidales	Porphyromonadaceae	Paludibacter	-
OTU_3310	6	Bacteria	Chloroflexi	Thermomicrobia	JG30-KF-CM45	-	-	-
OTU_3311	6	Bacteria	Proteobacteria	Deltaproteobacteria	Myxococcales	Haliangiaceae	-	-
OTU_3312	6	Bacteria	OD1	-	-	-	-	-
OTU_3313	6	Bacteria	Proteobacteria	Deltaproteobacteria	Syntrophobacterales	Syntrophorhabdaceae	-	-
OTU_3314	6	Bacteria	Chlamydiae	Chlamydiia	-	-	-	-
OTU_3315	6	Bacteria	Proteobacteria	Gammaproteobacteria	34P16	-	-	-
OTU_3316	6	Bacteria	Proteobacteria	Epsilonproteobacteria	Campylobacterales	Helicobacteraceae	Sulfuricurvum	kujiense
OTU_3317	6	Bacteria	Elusimicrobia	Elusimicrobia	IIb	-	-	-
OTU_3318	6	Bacteria	Proteobacteria	Deltaproteobacteria	Myxococcales	-	-	-
OTU_3319	6	Bacteria	TM7	-	-	-	-	-
OTU_3320	6	Bacteria	Chloroflexi	Anaerolineae	Anaerolineales	Anaerolinaceae	C1_B004	-
OTU_3321	6	Bacteria	Spirochaetes	[Leptospirae]	[Leptospirales]	Sediment-4	SJA-88	-
OTU_3322	6	Bacteria	OD1	-	-	-	-	-
OTU_3323	6	Bacteria	Firmicutes	Clostridia	Clostridiales	-	-	-
OTU_3324	6	Bacteria	Proteobacteria	Betaproteobacteria	Methylophilales	Methylophilaceae	-	-
OTU_3325	6	Bacteria	Spirochaetes	Spirochaetes	Spirochaetales	Spirochaetaceae	-	-
OTU_3326	6	Bacteria	Bacteroidetes	Bacteroidia	Bacteroidales	-	-	-
OTU_3327	6	Bacteria	Bacteroidetes	Bacteroidia	Bacteroidales	-	-	-
OTU_3328	6	Bacteria	Actinobacteria	Acidimicrobiia	Acidimicrobiales	-	-	-
OTU_3329	6	Bacteria	Bacteroidetes	[Saprospirae]	[Saprospirales]	Saprospiraceae	-	-
OTU_3330	6	Bacteria	Verrucomicrobia	[Pedosphaerae]	[Pedosphaerales]	Ellin515	-	-
OTU_3331	6	Bacteria	Verrucomicrobia	Opitutae	Opitutales	Opitutaceae	Opitutus	-
OTU_3332	6	Bacteria	Bacteroidetes	[Saprospirae]	[Saprospirales]	Saprospiraceae	-	-
OTU_3333	6	Bacteria	Bacteroidetes	Bacteroidia	Bacteroidales	-	-	-
OTU_3334	6	Bacteria	Bacteroidetes	[Saprospirae]	[Saprospirales]	Saprospiraceae	-	-
OTU_3335	6	Bacteria	Proteobacteria	Betaproteobacteria	SC-I-84	-	-	-
OTU_3336	6	Bacteria	Firmicutes	Clostridia	Clostridiales	Christensenellaceae	-	-
OTU_3397	6	Bacteria	Actinobacteria	Actinobacteria	Actinomycetales	Dermacoccaceae	Dermacoccus	-
OTU_3398	6	Bacteria	Chlorobi	SJA-28	-	-	-	-
OTU_3399	6	Bacteria	Firmicutes	Clostridia	Clostridiales	Dehalobacteriaceae	Dehalobacterium	-
OTU_3400	6	Archaea	Euryarchaeota	Thermoplasmata	E2	[Methanomassiliicoccaceae]	-	-
OTU_3401	6	Bacteria	-	-	-	-	-	-
OTU_3402	6	Bacteria	-	-	-	-	-	-
OTU_3403	6	Bacteria	SR1	-	-	-	-	-
OTU_3404	6	Bacteria	Proteobacteria	Betaproteobacteria	SC-I-84	-	-	-
OTU_3405	6	Bacteria	OD1	-	-	-	-	-
OTU_3406	6	Bacteria	Proteobacteria	Gammaproteobacteria	Methylococcales	Methylococcaceae	-	-
OTU_3407	6	Bacteria	Chlorobi	OPB56	-	-	-	-
OTU_3408	6	Bacteria	OD1	ABY1	-	-	-	-
OTU_3409	6	Bacteria	Cyanobacteria	4C0d-2	MLE1-12	-	-	-
OTU_3410	6	Bacteria	Bacteroidetes	Bacteroidia	Bacteroidales	-	-	-
OTU_3411	6	Bacteria	Verrucomicrobia	[Pedosphaerae]	[Pedosphaerales]	-	-	-
OTU_3412	6	Bacteria	Planctomycetes	Planctomycetia	Pirellulales	Pirellulaceae	-	-
OTU_3413	6	Bacteria	BRC1	PRR-11	-	-	-	-
OTU_3414	6	Bacteria	TM7	TM7-3	-	-	-	-
OTU_3415	6	Bacteria	Firmicutes	Clostridia	Clostridiales	Clostridiaceae	Clostridium	-
OTU_3416	6	Bacteria	Proteobacteria	Epsilonproteobacteria	Campylobacterales	Helicobacteraceae	-	-
OTU_3417	6	Bacteria	Proteobacteria	Deltaproteobacteria	Syntrophobacterales	Syntrophaceae	-	-
OTU_3418	6	Bacteria	Proteobacteria	Deltaproteobacteria	Syntrophobacterales	Syntrophobacteraceae	-	-
OTU_3419	6	Bacteria	[Caldithrix]	KSB1	GW-22	-	-	-
OTU_3420	6	Bacteria	Firmicutes	Clostridia	Clostridiales	Christensenellaceae	-	-
OTU_3421	6	Bacteria	Armatimonadetes	SJA-176	GAB-B06	-	-	-
OTU_3422	6	Bacteria	Proteobacteria	Deltaproteobacteria	Desulfobacterales	Desulfobacteraceae	-	-
OTU_3423	6	Bacteria	Hyd24-12	-	-	-	-	-
OTU_3424	6	Bacteria	Spirochaetes	Spirochaetes	Spirochaetales	Spirochaetaceae	Treponema	-
OTU_3425	6	Bacteria	Bacteroidetes	Bacteroidia	Bacteroidales	-	-	-
OTU_3426	6	Bacteria	AC1	-	-	-	-	-
OTU_3427	6	Archaea	Euryarchaeota	Methanobacteria	Methanobacteriales	Methanobacteriaceae	Methanobacterium	-
OTU_3428	6	Bacteria	BRC1	PRR-11	-	-	-	-
OTU_3429	6	Bacteria	TM7	TM7-1	-	-	-	-
OTU_3430	6	Bacteria	Proteobacteria	Deltaproteobacteria	Syntrophobacterales	Syntrophobacteraceae	Syntrophobacter	-
OTU_3431	6	Bacteria	Chloroflexi	Anaerolineae	OPB11	-	-	-
OTU_3432	6	Bacteria	Chloroflexi	Anaerolineae	-	-	-	-
OTU_3433	6	Bacteria	Planctomycetes	Planctomycetia	Pirellulales	Pirellulaceae	-	-
OTU_3434	6	Bacteria	Bacteroidetes	[Saprospirae]	[Saprospirales]	Chitinophagaceae	-	-
OTU_3435	6	Bacteria	Proteobacteria	Deltaproteobacteria	Myxococcales	-	-	-
OTU_3436	6	Bacteria	OP11	WCHB1-64	-	-	-	-
OTU_3437	6	Bacteria	Proteobacteria	Deltaproteobacteria	MBNT15	-	-	-
OTU_3438	6	Bacteria	Chloroflexi	Dehalococcoidetes	FS117-23B-02	-	-	-
OTU_3439	6	Bacteria	Bacteroidetes	-	-	-	-	-
OTU_3440	6	Bacteria	Proteobacteria	Gammaproteobacteria	HOC36	-	-	-
OTU_3441	6	Bacteria	Bacteroidetes	Flavobacteriia	Flavobacteriales	Flavobacteriaceae	Flavobacterium	-
OTU_3442	6	Bacteria	Chloroflexi	Anaerolineae	-	-	-	-
OTU_3443	6	Bacteria	Chloroflexi	Anaerolineae	Anaerolineales	Anaerolinaceae	-	-
OTU_3444	6	Bacteria	Chloroflexi	-	-	-	-	-
OTU_3445	6	Bacteria	Actinobacteria	Thermoleophilia	Gaiellales	-	-	-
OTU_3446	6	Bacteria	Chloroflexi	Thermomicrobia	JG30-KF-CM45	-	-	-
[truncated: 1,680 more rows]

## Sheet: Kingdom
Taxa	Counts	Percentage-abundance(%)
Archaea	25	0.679532
Bacteria	3654	99.3205

## Sheet: Phylum
	Relative abundance
Phyla	No. of OTUs	Percentage of OTUs
AC1	3	0.087745
Acidobacteria	87	2.5446
Actinobacteria	89	2.6031
Armatimonadetes	19	0.555718
Bacteroidetes	628	18.3679
BRC1	23	0.672711
Caldiserica	22	0.643463
Caldithrix	10	0.292483
Chlamydiae	22	0.643463
Chlorobi	53	1.55016
Chloroflexi	382	11.1729
Crenarchaeota	3	0.087745
Cyanobacteria	18	0.52647
Elusimicrobia	15	0.438725
Euryarchaeota	16	0.467973
FCPU426	2	0.0584966
Fibrobacteres	10	0.292483
Firmicutes	139	4.06552
Fusobacteria	2	0.0584966
Gemmatimonadetes	19	0.555718
GN02	20	0.584966
GN04	10	0.292483
GOUTA4	6	0.17549
H-178	1	0.0292483
Hyd24-12	3	0.087745
Kazan-3B-28	2	0.0584966
KSB3	2	0.0584966
Lentisphaerae	3	0.087745
MVP-21	6	0.17549
NC10	5	0.146242
Nitrospirae	19	0.555718
NKB19	12	0.35098
OD1	139	4.06552
OP1	2	0.0584966
OP11	32	0.935946
OP3	36	1.05294
OP8	12	0.35098
OP9	1	0.0292483
Parvarchaeota	6	0.17549
PAUC34f	1	0.0292483
Planctomycetes	118	3.4513
Proteobacteria	964	28.1954
SBR1093	3	0.087745
Spirochaetes	101	2.95408
SR1	9	0.263235
Synergistetes	9	0.263235
TA06	1	0.0292483
Tenericutes	8	0.233987
Thermotogae	2	0.0584966
TM6	36	1.05294
TM7	66	1.93039
TPD-58	10	0.292483
Verrucomicrobia	134	3.91927
WPS-2	1	0.0292483
WS2	5	0.146242
WS3	32	0.935946
WS6	32	0.935946
WWE1	5	0.146242
ZB3	3	0.087745
SLUDGE	31.81	18.18	40.9	9.09	99.98
SEDIMENT	35.59	20.33	15.25	28.81	99.98

## Sheet: Class
	Relative abundance
Brevi+A4:C118nematae	1	0.0315358	44
Chloroflexi	1	0.0315358
Coriobacteriia	1	0.0315358
Endomicrobia	1	0.0315358
Fibrobacteria	1	0.0315358
GAL08	1	0.0315358
ODP123	1	0.0315358
OPB46	1	0.0315358
vadinHA49	1	0.0315358
Brachyspirae	2	0.0630716
BSV26	2	0.0630716
Fusobacteriia	2	0.0630716
GN05	2	0.0630716
GN10	2	0.0630716
JL-ETNP-Z39	2	0.0630716
KIST-JJY010	2	0.0630716
MSBL6	2	0.0630716
MVP-15	2	0.0630716
noFP_H4	2	0.0630716
OPB41	2	0.0630716
S085	2	0.0630716
Thermotogae	2	0.0630716
Bacilli	3	0.0946074
BD1-5	3	0.0946074
C6	3	0.0946074
Fimbriimonadia	3	0.0946074
iii1-8	3	0.0946074
Lentisphaeria	3	0.0946074
Mb-NB09	3	0.0946074
MCG	3	0.0946074
OM190	3	0.0946074
OP11-1	3	0.0946074
OP11-4	3	0.0946074
OP2	3	0.0946074
OP8_2	3	0.0946074
SHA-37	3	0.0946074
Thermoplasmata	3	0.0946074
VHS-B5-50	3	0.0946074
Armatimonadia	4	0.126143
BB34	4	0.126143
Gemmatimonadetes	4	0.126143
Methylacidiphilae	4	0.126143
OP11-3	4	0.126143
Sva0725	4	0.126143
At12OctB3	5	0.157679	29
Chlorobia	5	0.157679
Cloacamonae	5	0.157679
Erysipelotrichi	5	0.157679
GKS2-174	5	0.157679
Methanobacteria	5	0.157679
SHA-109	5	0.157679
TSBW08	5	0.157679
3BR-5F	6	0.189215
Chloroplast	6	0.189215
Holophagae	6	0.189215
OP8_1	6	0.189215
OS-K	6	0.189215
Parvarchaea	6	0.189215
PBS-25	6	0.189215
Thermomicrobia	6	0.189215
BD4-9	7	0.220751
Ellin6529	7	0.220751
NPL-UPA2	7	0.220751
TA18	7	0.220751
TM7-3	7	0.220751
Cytophagia	8	0.252286
Methanomicrobia	8	0.252286
Mollicutes	8	0.252286
B142	9	0.283822
SJA-176	9	0.283822
Spartobacteria	9	0.283822
Synergistia	9	0.283822
TG3	9	0.283822
GN15	10	0.315358	23
KSB1	10	0.315358
OP5	10	0.315358
Opitutae	10	0.315358
Elusimicrobia	11	0.346894
SBRH58	11	0.346894
TK17	11	0.346894
4C0d-2	12	0.37843
BPC102	12	0.37843
Ignavibacteria	12	0.37843
OPB56	12	0.37843
Thermoleophilia	12	0.37843
WCHB1-03	12	0.37843
Gemm-1	13	0.409965
Solibacteres	13	0.409965
Dehalococcoidetes	16	0.504573
PRR-11	16	0.504573
SC3	17	0.536108
Verruco-5	17	0.536108
SJA-28	18	0.567644
Acidobacteria-6	19	0.59918
Chlamydiia	19	0.59918
Nitrospira	19	0.59918
Epsilonproteobacteria	21	0.662252	28
Chloracidobacteria	22	0.693787
WCHB1-64	22	0.693787
koll11	23	0.725323
SC72	23	0.725323
Verrucomicrobiae	24	0.756859
ABY1	25	0.788395
Acidimicrobiia	25	0.788395
SJA-4	25	0.788395
Sphingobacteriia	25	0.788395
Phycisphaerae	28	0.883002
TM7-1	31	0.97761
Flavobacteriia	32	1.00915
PRR-12	32	1.00915
Leptospirae	34	1.07222
ZB2	45	1.41911
Actinobacteria	47	1.48218
Spirochaetes	60	1.89215
Pedosphaerae	69	2.17597
Planctomycetia	80	2.52286
Alphaproteobacteria	127	4.00505
Clostridia	131	4.13119
Saprospirae	149	4.69883
Betaproteobacteria	188	5.92873
Gammaproteobacteria	221	6.96941
Bacteroidia	328	10.3437
Anaerolineae	333	10.5014
Deltaproteobacteria	390	12.299
Class	No. of OTUs	Percentage of OTUs

## Sheet: order
	Relative abundance
Order	No. of OTUs	Percentage of OTUs
agg27	1	0.0386399	96
AKYG1722	1	0.0386399
BPC076	1	0.0386399
Brevinematales	1	0.0386399
Cerasicoccales	1	0.0386399
Chlorophyta	1	0.0386399
CL500-15	1	0.0386399
Coriobacteriales	1	0.0386399
CV90	1	0.0386399
d113	1	0.0386399
Enterobacteriales	1	0.0386399
FAC88	1	0.0386399
IS-44	1	0.0386399
KD8-87	1	0.0386399
LF030	1	0.0386399
MBNT15	1	0.0386399
MIZ46	1	0.0386399
MND1	1	0.0386399
MVS-107	1	0.0386399
OPB54	1	0.0386399
PHOS-HE93	1	0.0386399
RB046	1	0.0386399
Roseiflexales	1	0.0386399
S0208	1	0.0386399
SBYZ_6080	1	0.0386399
SHA-1	1	0.0386399
SM1D11	1	0.0386399
SM2F09	1	0.0386399
Sphaerochaetales	1	0.0386399
Spirobacillales	1	0.0386399
T8-B82	1	0.0386399
Ucm1571	1	0.0386399
Ucp1540	1	0.0386399
Victivallales	1	0.0386399
WCHB1-50	1	0.0386399
YS2	1	0.0386399
AKAU3564	2	0.0772798
B110	2	0.0772798
Brachyspirales	2	0.0772798
Caulobacterales	2	0.0772798
CCM11a	2	0.0772798
CFB-26	2	0.0772798
Fusobacteriales	2	0.0772798
H39	2	0.0772798
K2-4-19	2	0.0772798
LD1-PA13	2	0.0772798
Methanomicrobiales	2	0.0772798
OPB11	2	0.0772798
PK329	2	0.0772798
PL-11B10	2	0.0772798
PYR10d3	2	0.0772798
Rickettsiales	2	0.0772798
S1198	2	0.0772798
S-BQ2-57	2	0.0772798
SSS58A	2	0.0772798
Stramenopiles	2	0.0772798
Streptophyta	2	0.0772798
Thermotogales	2	0.0772798
YLA114	2	0.0772798
Z20	2	0.0772798
34P16	3	0.11592
A-2AF	3	0.11592
Acholeplasmatales	3	0.11592
Aeromonadales	3	0.11592
BD7-3	3	0.11592
Bifidobacteriales	3	0.11592
CCU21	3	0.11592
DS-100	3	0.11592
E2	3	0.11592
Fimbriimonadales	3	0.11592
FS117-23B-02	3	0.11592
GAB-B06	3	0.11592
GIF9	3	0.11592
IIb	3	0.11592
M2PT2-76	3	0.11592
Methylophilales	3	0.11592
MVP-88	3	0.11592
NKB15	3	0.11592
pGrfC26	3	0.11592
SHA-124	3	0.11592
SJA-36	3	0.11592
Turicibacterales	3	0.11592
Ucn15732	3	0.11592
WM105	3	0.11592
Armatimonadales	4	0.15456
ASSO-13	4	0.15456
Elusimicrobiales	4	0.15456
FAC87	4	0.15456
Gaiellales	4	0.15456
GW-22	4	0.15456
Phycisphaerales	4	0.15456
RB41	4	0.15456
SHA-98	4	0.15456
Sva0725	4	0.15456
WCHD3-30	4	0.15456
WD2101	4	0.15456
Chlorobiales	5	0.193199	39
Cloacamonales	5	0.193199
Erysipelotrichales	5	0.193199
HTCC2188	5	0.193199
JG30-KF-CM45	5	0.193199
JH-WHS47	5	0.193199
Methanobacteriales	5	0.193199
Thiobacterales	5	0.193199
TP122	5	0.193199
Desulfarculales	6	0.231839
DRC31	6	0.231839
Holophagales	6	0.231839
Methanosarcinales	6	0.231839
Nitrosomonadales	6	0.231839
PHOS-HD29	6	0.231839
Ellin6067	7	0.270479
GW-28	7	0.270479
mle1-8	7	0.270479
PBS-III-9	7	0.270479
Pseudomonadales	7	0.270479
WCHB1-02	7	0.270479
WCHB1-15	7	0.270479
WCHB1-41	7	0.270479
WCHB1-81	7	0.270479
Cytophagales	8	0.309119
Dehalococcoidales	8	0.309119
Desulfuromonadales	8	0.309119
GN03	8	0.309119
Solirubrobacterales	8	0.309119
A31	9	0.347759
Chthoniobacterales	9	0.347759
LD1-PB3	9	0.347759
MLE1-12	9	0.347759
Opitutales	9	0.347759
Pla1	9	0.347759
SC-I-84	9	0.347759
Synergistales	9	0.347759
TG3-1	9	0.347759
Thiotrichales	9	0.347759
d153	10	0.386399	24
mle1-48	10	0.386399
MVS-40	10	0.386399
NB1-j	10	0.386399
Sediment-1	10	0.386399
SHA-20	10	0.386399
Oceanospirillales	11	0.425039
Sphingomonadales	11	0.425039
Gemmatales	12	0.463679
Ignavibacteriales	12	0.463679
Legionellales	12	0.463679
Hydrogenophilales	13	0.502318
Solibacterales	13	0.502318
Chlamydiales	15	0.579598
iii1-15	15	0.579598
PK29	15	0.579598
Chromatiales	16	0.618238
Alteromonadales	17	0.656878
GIF10	17	0.656878
Planctomycetales	17	0.656878
SBR1031	17	0.656878
SJA-15	17	0.656878
envOPS12	18	0.695518
Nitrospirales	19	0.734158
Bdellovibrionales	20	0.772798	29
Rhodobacterales	20	0.772798
Campylobacterales	21	0.811437
Methylococcales	22	0.850077
Verrucomicrobiales	24	0.927357
Acidimicrobiales	25	0.965997
Sphingobacteriales	25	0.965997
Rhodospirillales	26	1.00464
Desulfovibrionales	28	1.08192
Caldilineales	30	1.1592
HOC36	30	1.1592
Flavobacteriales	32	1.23648
Leptospirales	34	1.31376
Actinomycetales	37	1.42968
GCA004	44	1.70015
Pirellulales	51	1.97063
Rhizobiales	51	1.97063
Xanthomonadales	51	1.97063
Rhodocyclales	54	2.08655
Burkholderiales	56	2.16383
Spirochaetales	56	2.16383
Myxococcales	59	2.27975
Pedosphaerales	69	2.66615
Desulfobacterales	72	2.78207
Syntrophobacterales	115	4.44359
Clostridiales	125	4.82998
Anaerolineales	129	4.98454
Saprospirales	149	5.75734
Bacteroidales	328	12.6739

## Sheet: Family
	Relative abundance
Family	No. of OTUs	Percentage of OTUs
Anaerolinaceae	129	7.96788	18
Saprospiraceae	112	6.91785
Syntrophaceae	65	4.01482
Spirochaetaceae	56	3.45893
Rhodocyclaceae	54	3.33539
Desulfobacteraceae	53	3.27363
Pirellulaceae	51	3.15009
Comamonadaceae	37	2.28536
Syntrophobacteraceae	35	2.16183
Sediment-4	32	1.97653
Caldilineaceae	30	1.853
SB-1	29	1.79123
Ellin515	27	1.6677
Xanthomonadaceae	26	1.60593
Sinobacteraceae	25	1.54416
Chitinophagaceae	24	1.4824
Verrucomicrobiaceae	24	1.4824
Clostridiaceae	23	1.42063
Desulfobulbaceae	19	1.17356	24
Porphyromonadaceae	19	1.17356
Desulfomicrobiaceae	18	1.1118
Methylococcaceae	18	1.1118
Hyphomicrobiaceae	17	1.05003
Planctomycetaceae	17	1.05003
Rhodospirillaceae	17	1.05003
Ruminococcaceae	17	1.05003
Chromatiaceae	16	0.988264
A4b	15	0.926498
Christensenellaceae	15	0.926498
Nitrospiraceae	15	0.926498
Syntrophorhabdaceae	15	0.926498
Flavobacteriaceae	14	0.864731
125ds10	13	0.802965
Bdellovibrionaceae	13	0.802965
Helicobacteraceae	13	0.802965
Hydrogenophilaceae	13	0.802965
Rhodobacteraceae	13	0.802965
Veillonellaceae	13	0.802965
Ignavibacteriaceae	12	0.741198
Cryomorphaceae	11	0.679432
Mogibacteriaceae	11	0.679432
Gemmataceae	10	0.617665
Marinilabiaceae	9	0.555899	33
Opitutaceae	9	0.555899
Rikenellaceae	9	0.555899
S47	9	0.555899
0319-6G20	8	0.494132
Acetobacteraceae	8	0.494132
Campylobacteraceae	8	0.494132
Halomonadaceae	8	0.494132
OM27	8	0.494132
Phyllobacteriaceae	8	0.494132
Piscirickettsiaceae	8	0.494132
At425_EubF1	7	0.432366
auto67_4W	7	0.432366
Bacteriovoracaceae	7	0.432366
Chthoniobacteraceae	7	0.432366
Desulfovibrionaceae	7	0.432366
Hyphomonadaceae	7	0.432366
Nocardioidaceae	7	0.432366
Desulfarculaceae	6	0.370599
Dietziaceae	6	0.370599
Geobacteraceae	6	0.370599
Methanosaetaceae	6	0.370599
Microthrixaceae	6	0.370599
Nitrosomonadaceae	6	0.370599
Chlorobiaceae	5	0.308833
Coxiellaceae	5	0.308833
Dethiosulfovibrionaceae	5	0.308833
Erysipelotrichaceae	5	0.308833
Methylocystaceae	5	0.308833
Moraxellaceae	5	0.308833
Peptococcaceae	5	0.308833
Prevotellaceae	5	0.308833
Sphingomonadaceae	5	0.308833
Armatimonadaceae	4	0.247066	94
C111	4	0.247066
Cytophagaceae	4	0.247066
EB1017	4	0.247066
Ellin6075	4	0.247066
Holophagaceae	4	0.247066
HTCC2089	4	0.247066
Intrasporangiaceae	4	0.247066
JTB38	4	0.247066
OM60	4	0.247066
PRR-10	4	0.247066
SHA-116	4	0.247066
Weeksellaceae	4	0.247066
Acholeplasmataceae	3	0.1853
Acidaminobacteraceae	3	0.1853
BA008	3	0.1853
Bacteroidaceae	3	0.1853
Bifidobacteriaceae	3	0.1853
Crenotrichaceae	3	0.1853
Dehalobacteriaceae	3	0.1853
Desulfohalobiaceae	3	0.1853
Erythrobacteraceae	3	0.1853
Fimbriimonadaceae	3	0.1853
GZKB119	3	0.1853
Hahellaceae	3	0.1853
Haliangiaceae	3	0.1853
KSB4	3	0.1853
Methanomassiliicoccaceae	3	0.1853
Mycobacteriaceae	3	0.1853
p-2534-18B5	3	0.1853
RB40	3	0.1853
Syntrophomonadaceae	3	0.1853
Thermodesulfovibrionaceae	3	0.1853
TSCOR003-O20	3	0.1853
Turicibacteraceae	3	0.1853
WSA2	3	0.1853
Aeromonadaceae	2	0.123533
Alcaligenaceae	2	0.123533
Brachyspiraceae	2	0.123533
Bradyrhizobiaceae	2	0.123533
Burkholderiaceae	2	0.123533
Caulobacteraceae	2	0.123533
Cyclobacteriaceae	2	0.123533
Dehalococcoidaceae	2	0.123533
Dermacoccaceae	2	0.123533
Flammeovirgaceae	2	0.123533
Gaiellaceae	2	0.123533
Gordoniaceae	2	0.123533
Isosphaeraceae	2	0.123533
Lachnospiraceae	2	0.123533
Leptospiraceae	2	0.123533
mb2424	2	0.123533
Methanobacteriaceae	2	0.123533
Methanoregulaceae	2	0.123533
Methylophilaceae	2	0.123533
MND4	2	0.123533
Myxococcaceae	2	0.123533
Nocardiaceae	2	0.123533
Parachlamydiaceae	2	0.123533
Pelobacteraceae	2	0.123533
Peptostreptococcaceae	2	0.123533
Pseudomonadaceae	2	0.123533
R4-41B	2	0.123533
SHA-31	2	0.123533
Synergistaceae	2	0.123533
Thermotogaceae	2	0.123533
VC21_Bac22	2	0.123533
zEL20	2	0.123533
0319-6A21	1	0.0617665
Actinomycetaceae	1	0.0617665
Aminiphilaceae	1	0.0617665
B122	1	0.0617665
Cerasicoccaceae	1	0.0617665
Cloacamonaceae	1	0.0617665
Coriobacteriaceae	1	0.0617665
CV106	1	0.0617665
Cystobacteraceae	1	0.0617665
Cystobacterineae	1	0.0617665
Enterobacteriaceae	1	0.0617665
Fusobacteriaceae	1	0.0617665
Kineosporiaceae	1	0.0617665
kpj58rc	1	0.0617665
Leptotrichiaceae	1	0.0617665
MAT-CR-H6-H10	1	0.0617665
Microbacteriaceae	1	0.0617665
Paraprevotellaceae	1	0.0617665
Phycisphaeraceae	1	0.0617665
Propionibacteriaceae	1	0.0617665
Sphaerochaetaceae	1	0.0617665
Sphingobacteriaceae	1	0.0617665
Succinivibrionaceae	1	0.0617665
Thiotrichaceae	1	0.0617665
TTA_B6	1	0.0617665
Victivallaceae	1	0.0617665
	168

## Sheet: Genus
	Relative abundance
Genus	No. of OTUs	Percentage of OTUs
A17	5	0.727802
Acholeplasma	3	0.436681
Achromobacter	1	0.14556
Acinetobacter	2	0.291121
Aeromonas	1	0.14556
Algoriphagus	2	0.291121
Allochromatium	12	1.74672
Aminiphilus	1	0.14556
Anaerolinea	20	2.91121
Anaeromusa	1	0.14556
Anaeromyxobacter	2	0.291121
Anaerosinus	2	0.291121
Aquimonas	2	0.291121
Arcobacter	6	0.873362
Arenimonas	1	0.14556
AUTHM297	1	0.14556
Azospira	2	0.291121
Bacteroides	2	0.291121
Bdellovibrio	13	1.89229
BF311	1	0.14556
Bifidobacterium	2	0.291121
Blvii28	9	1.31004
C1_B004	5	0.727802
C39	1	0.14556
Caldilinea	15	2.18341
CandidatusAccumulibacter	3	0.436681
CandidatusXiphinematobacter	5	0.727802
Catenibacterium	1	0.14556
Cloacibacterium	4	0.582242
Clostridium	17	2.47453
Coprococcus	1	0.14556
Crenothrix	3	0.436681
Dechloromonas	12	1.74672
Dehalobacterium	3	0.436681
Dehalogenimonas	1	0.14556
Dermacoccus	2	0.291121
Desulfobacca	1	0.14556
Desulfobacter	3	0.436681
Desulfobulbus	10	1.4556
Desulfococcus	18	2.62009
Desulfomicrobium	17	2.47453
Desulfomonile	5	0.727802
Desulfosarcina	2	0.291121
Desulfovibrio	7	1.01892
Devosia	1	0.14556
Diaphorobacter	1	0.14556
Dietzia	6	0.873362
Dok59	1	0.14556
Dongia	2	0.291121
E6	1	0.14556
Erythrobacter	2	0.291121
Eubacterium	1	0.14556
Fimbriimonas	1	0.14556
Flavihumibacter	2	0.291121
Flavobacterium	12	1.74672
Fusibacter	3	0.436681
Fusobacterium	1	0.14556
Gemmata	4	0.582242
Gemmiger	1	0.14556
Geobacter	6	0.873362
Gordonia	2	0.291121
HA73	2	0.291121
Hahella	3	0.436681
Halomonas	8	1.16448
HB118	3	0.436681
Hydrogenophaga	3	0.436681
Hylemonella	7	1.01892
Hyphomicrobium	12	1.74672
Kosmotoga	1	0.14556
Levilinea	2	0.291121
Longilinea	3	0.436681
Luteolibacter	2	0.291121
Macellibacteroides	2	0.291121
Magnetospirillum	1	0.14556
Mesorhizobium	3	0.436681
Methanobacterium	2	0.291121
Methanolinea	2	0.291121
Methanosaeta	6	0.873362
Methylocaldum	9	1.31004
Methylomonas	7	1.01892
Methylosinus	3	0.436681
Methyloversatilis	1	0.14556
Mycobacterium	3	0.436681
Niabella	1	0.14556
Nitrospira	15	2.18341
Novosphingobium	5	0.727802
Opitutus	9	1.31004
Paludibacter	14	2.03785
Paracoccus	6	0.873362
PD-UASB-13	3	0.436681
Pedobacter	1	0.14556
Perlucidibaca	1	0.14556
Petrimonas	1	0.14556
Phenylobacterium	2	0.291121
Pirellula	5	0.727802
Planctomyces	17	2.47453
Prevotella	1	0.14556
Prevotella	5	0.727802
Propionivibrio	2	0.291121
Prosthecobacter	1	0.14556
PSB-M-3	2	0.291121
Pseudomonas	1	0.14556
Pseudoxanthomonas	5	0.727802
Reyranella	1	0.14556
RFN20	1	0.14556
Rhodobacter	6	0.873362
Rhodoplanes	3	0.436681
Roseburia	1	0.14556
Roseomonas	6	0.873362
Rubrivivax	3	0.436681
Ruminococcus	2	0.291121
Sarcina	3	0.436681
SHD-231	12	1.74672
SJA-88	14	2.03785
Skermania	2	0.291121
SMB53	1	0.14556
Spirochaeta	2	0.291121
Stella	3	0.436681
Succinivibrio	1	0.14556
Sulfuricurvum	8	1.16448
Sulfurimonas	3	0.436681
Sulfuritalea	2	0.291121
Sulfurospirillum	2	0.291121
Syntrophobacter	29	4.22125
Syntrophomonas	3	0.436681
Syntrophus	18	2.62009
T78	10	1.4556
Thauera	3	0.436681
Thermomonas	5	0.727802
Thiobacillus	13	1.89229
Thiothrix	1	0.14556
Treponema	27	3.93013
Turicibacter	3	0.436681
Turneriella	2	0.291121
vadinCA02	2	0.291121
Verrucomicrobium	8	1.16448
WCHB1-05	16	2.32897
Woodsholea	5	0.727802
za29	3	0.436681
Zoogloea	7	1.01892

## Sheet: Species
	Relative abundance
Species	No. of OTUs	Percentage of OTUs
kujiense	8	10.8108
phosphatis	8	10.8108
lacus	5	6.75676
maritima	5	6.75676
biacutus	4	5.40541	30
cryaerophilus	3	4.05405
mexicana	3	4.05405
aminophilus	2	2.7027
aquaeductus	2	2.7027
bacteriovorus	2	2.7027
copri	2	2.7027
fermentans	2	2.7027
glycerini	2	2.7027
johnsonii	2	2.7027
lovleyi	2	2.7027
mobilis	2	2.7027
piniformis	2	2.7027
saccharolytica	2	2.7027
beijingense	1	1.35135
biforme	1	1.35135
bromii	1	1.35135
celatum	1	1.35135
formicilis	1	1.35135
kaohsiungensis	1	1.35135
longum	1	1.35135
massiliensis	1	1.35135
mathurensis	1	1.35135
mrcj	1	1.35135
nitroreducens	1	1.35135
oryziterrae	1	1.35135
sulfuriphila	1	1.35135
thermolimosa	1	1.35135
vaccae	1	1.35135
voraii	1	1.35135
